# Supplementary material for: Characteristics and survival of patients with gynecological cancers who refuse radiotherapy: a retrospective cohort study
Source: BMC Womens Health. 2023 Nov 1;23:562. doi: 10.1186/s12905-023-02720-6 (PMC10621229; doi:10.1186/s12905-023-02720-6)
Supplement: Supplementary file 1 — Supplementary Material 1 [file 12905_2023_2720_MOESM1_ESM.xlsx]

## Sheet: Sheet1
residence	surgery	prim_site	Age_at_diagnosis	Race_ethnicity	Sex	Year_of_diagnosis	Marital_status_at_diagnosis	Type_of_Reporting_Source	Patient_ID	Insurance_Recode_2007	VAtleastbachelorsdegreeACS20071	Rural_Urban_Continuum_Code_2003	RX_Summ_Surg_Prim_Site_1998	DerivedAJCCStageGroup7thed20102	Derived_AJCC_M_7th_ed_2010_2015	DerivedAJCCStageGroup6thed20042	Derived_AJCC_M_6th_ed_2004_2015	CSsitespecificfactor12004varyin	Survival_months_flag	SEERcausespecificdeathclassific	SEERothercauseofdeathclassifica	Type_of_follow_up_expected	Sequence_number	Histology_ICD_O_2	Grade	CS_tumor_size_2004_2015	Radiation_sequence_with_surgery	Chemotherapy_recode_yes_no_unk	Radiation_recode	Reasonnocancer_directed_surgery	Primary_Site_labeled	Vitalstatusrecodestudycutoffuse	Survival_months	Medianfamilyincome_in_tens_1990	V_High_school_education_1990	V_Unemployed_1990	VLanguageisolation1990household	V_Foreign_born_1990	Histologic_Type_ICD_O_3	Rural_Urban_Continuum_Code_1993	follow_up	year	age	race	site	AJCC	exposure	css	OS
Rural	Yes	Endometrial cancer	78	White	Female	1990	Married (including common law)	Hospital inpatient/outpatient or clinic	00000418	Blank(s)	05137	Counties in metropolitan areas ge 1 million pop	Blank(s)	Blank(s)	Blank(s)	Blank(s)	Blank(s)	Blank(s)	Complete dates are available and there are more than 0 days of survival	Dead (attributable to this cancer dx)	Alive or dead due to cancer	Active follow-up	One primary only	8460	Poorly differentiated; Grade III	Blank(s)	No radiation and/or cancer-directed surgery	No/Unknown	None/Unknown	Surgery performed	C54.9-Corpus uteri	Dead	0017	4056	2198	627	1226	3398	8460	Central counties of metropolitan areas ge 1 million pop	17	1990	78	White	C54.9-Corpus uteri	1	0	1	1
Rural	Recommended but not performed	Cervical cancer	80	White	Female	1988	Widowed	Hospital inpatient/outpatient or clinic	00000515	Blank(s)	03836	Counties in metropolitan areas ge 1 million pop	Blank(s)	Blank(s)	Blank(s)	Blank(s)	Blank(s)	Blank(s)	Complete dates are available and there are more than 0 days of survival	Dead (attributable to this cancer dx)	Alive or dead due to cancer	Active follow-up	One primary only	8070	Poorly differentiated; Grade III	Blank(s)	No radiation and/or cancer-directed surgery	No/Unknown	Combination of beam with implants or isotopes	Recommended but not performed, unknown reason	C53.9-Cervix uteri	Dead	0049	5165	1353	500	345	1332	8070	Central counties of metropolitan areas ge 1 million pop	49	1988	80	White	C53.9-Cervix uteri	1	0	1	1
Rural	Yes	Ovarian cancer	63	White	Female	1994	Divorced	Hospital inpatient/outpatient or clinic	00000621	Blank(s)	05137	Counties in metropolitan areas ge 1 million pop	Blank(s)	Blank(s)	Blank(s)	Blank(s)	Blank(s)	Blank(s)	Complete dates are available and there are more than 0 days of survival	Dead (attributable to this cancer dx)	Alive or dead due to cancer	Active follow-up	One primary only	8380	Undifferentiated; anaplastic; Grade IV	Blank(s)	No radiation and/or cancer-directed surgery	No/Unknown	None/Unknown	Surgery performed	C56.9-Ovary	Dead	0048	4056	2198	627	1226	3398	8380	Central counties of metropolitan areas ge 1 million pop	48	1994	63	White	C56.9-Ovary	1	0	1	1
Rural	Yes	Ovarian cancer	69	White	Female	1992	Married (including common law)	Hospital inpatient/outpatient or clinic	00000676	Blank(s)	05137	Counties in metropolitan areas ge 1 million pop	Blank(s)	Blank(s)	Blank(s)	Blank(s)	Blank(s)	Blank(s)	Complete dates are available and there are more than 0 days of survival	Dead (attributable to this cancer dx)	Alive or dead due to cancer	Active follow-up	One primary only	8460	Poorly differentiated; Grade III	Blank(s)	No radiation and/or cancer-directed surgery	Yes	None/Unknown	Surgery performed	C56.9-Ovary	Dead	0070	4056	2198	627	1226	3398	8460	Central counties of metropolitan areas ge 1 million pop	70	1992	69	White	C56.9-Ovary	1	0	1	1
Rural	Yes	Ovarian cancer	71	White	Female	1988	Married (including common law)	Hospital inpatient/outpatient or clinic	00000792	Blank(s)	04080	Counties in metropolitan areas ge 1 million pop	Blank(s)	Blank(s)	Blank(s)	Blank(s)	Blank(s)	Blank(s)	Complete dates are available and there are more than 0 days of survival	Dead (attributable to this cancer dx)	Alive or dead due to cancer	Active follow-up	One primary only	8260	Moderately differentiated; Grade II	Blank(s)	No radiation and/or cancer-directed surgery	Yes	None/Unknown	Surgery performed	C56.9-Ovary	Dead	0017	4504	1856	607	598	1801	8260	Central counties of metropolitan areas ge 1 million pop	17	1988	71	White	C56.9-Ovary	1	0	1	1
Rural	Yes	Endometrial cancer	77	White	Female	1998	Single (never married)	Hospital inpatient/outpatient or clinic	00000928	Blank(s)	04080	Counties in metropolitan areas ge 1 million pop	50	Blank(s)	Blank(s)	Blank(s)	Blank(s)	Blank(s)	Complete dates are available and there are more than 0 days of survival	Dead (attributable to this cancer dx)	Alive or dead due to cancer	Active follow-up	One primary only	8380	Poorly differentiated; Grade III	Blank(s)	Radiation after surgery	No/Unknown	Beam radiation	Surgery performed	C54.1-Endometrium	Dead	0008	4504	1856	607	598	1801	8380	Central counties of metropolitan areas ge 1 million pop	8	1998	77	White	C54.1-Endometrium	1	0	1	1
Rural	Not Performed	Ovarian cancer	80	White	Female	1996	Widowed	Hospital inpatient/outpatient or clinic	00001114	Blank(s)	03836	Counties in metropolitan areas ge 1 million pop	Blank(s)	Blank(s)	Blank(s)	Blank(s)	Blank(s)	Blank(s)	Complete dates are available and there are more than 0 days of survival	Dead (attributable to this cancer dx)	Alive or dead due to cancer	Active follow-up	One primary only	8441	Poorly differentiated; Grade III	Blank(s)	No radiation and/or cancer-directed surgery	Yes	None/Unknown	Not recommended	C56.9-Ovary	Dead	0034	5165	1353	500	345	1332	8441	Central counties of metropolitan areas ge 1 million pop	34	1996	80	White	C56.9-Ovary	1	0	1	1
Rural	Not Performed	Cervical cancer	32	White	Female	1989	Divorced	Hospital inpatient/outpatient or clinic	00001184	Blank(s)	03836	Counties in metropolitan areas ge 1 million pop	Blank(s)	Blank(s)	Blank(s)	Blank(s)	Blank(s)	Blank(s)	Complete dates are available and there are more than 0 days of survival	Dead (attributable to this cancer dx)	Alive or dead due to cancer	Active follow-up	One primary only	8072	Poorly differentiated; Grade III	Blank(s)	No radiation and/or cancer-directed surgery	No/Unknown	Beam radiation	Not recommended	C53.9-Cervix uteri	Dead	0004	5165	1353	500	345	1332	8072	Central counties of metropolitan areas ge 1 million pop	4	1989	32	White	C53.9-Cervix uteri	1	0	1	1
Rural	Yes	Endometrial cancer	49	Chinese	Female	1990	Married (including common law)	Hospital inpatient/outpatient or clinic	00001678	Blank(s)	05137	Counties in metropolitan areas ge 1 million pop	Blank(s)	Blank(s)	Blank(s)	Blank(s)	Blank(s)	Blank(s)	Complete dates are available and there are more than 0 days of survival	Alive or dead of other cause	Alive or dead due to cancer	Active follow-up	One primary only	8140	Well differentiated; Grade I	Blank(s)	No radiation and/or cancer-directed surgery	No/Unknown	None/Unknown	Surgery performed	C54.9-Corpus uteri	Alive	0316	4056	2198	627	1226	3398	8140	Central counties of metropolitan areas ge 1 million pop	316	1990	49	Other	C54.9-Corpus uteri	1	0	0	0
Rural	Not Performed	Ovarian cancer	70	White	Female	1991	Married (including common law)	Hospital inpatient/outpatient or clinic	00001754	Blank(s)	05397	Counties in metropolitan areas ge 1 million pop	Blank(s)	Blank(s)	Blank(s)	Blank(s)	Blank(s)	Blank(s)	Complete dates are available and there are more than 0 days of survival	Dead (attributable to this cancer dx)	Alive or dead due to cancer	Active follow-up	One primary only	8010	Well differentiated; Grade I	Blank(s)	No radiation and/or cancer-directed surgery	Yes	None/Unknown	Not recommended	C56.9-Ovary	Dead	0011	5916	805	340	258	1325	8010	Central counties of metropolitan areas ge 1 million pop	11	1991	70	White	C56.9-Ovary	1	0	1	1
Rural	Yes	Ovarian cancer	41	Filipino	Female	1990	Married (including common law)	Hospital inpatient/outpatient or clinic	00001763	Blank(s)	05137	Counties in metropolitan areas ge 1 million pop	Blank(s)	Blank(s)	Blank(s)	Blank(s)	Blank(s)	Blank(s)	Complete dates are available and there are more than 0 days of survival	Alive or dead of other cause	Alive or dead due to cancer	Active follow-up	One primary only	8460	Poorly differentiated; Grade III	Blank(s)	No radiation and/or cancer-directed surgery	Yes	None/Unknown	Surgery performed	C56.9-Ovary	Alive	0316	4056	2198	627	1226	3398	8460	Central counties of metropolitan areas ge 1 million pop	316	1990	41	Other	C56.9-Ovary	1	0	0	0
Rural	Yes	Ovarian cancer	37	White	Female	1989	Married (including common law)	Hospital inpatient/outpatient or clinic	00002444	Blank(s)	04080	Counties in metropolitan areas ge 1 million pop	Blank(s)	Blank(s)	Blank(s)	Blank(s)	Blank(s)	Blank(s)	Complete dates are available and there are more than 0 days of survival	Alive or dead of other cause	Dead (attributable to causes other than this cancer dx)	Active follow-up	One primary only	8460	Well differentiated; Grade I	Blank(s)	No radiation and/or cancer-directed surgery	Yes	None/Unknown	Surgery performed	C56.9-Ovary	Dead	0061	4504	1856	607	598	1801	8460	Central counties of metropolitan areas ge 1 million pop	61	1989	37	White	C56.9-Ovary	1	0	2	1
Rural	Yes	Ovarian cancer	33	White	Female	1992	Married (including common law)	Hospital inpatient/outpatient or clinic	00002462	Blank(s)	05137	Counties in metropolitan areas ge 1 million pop	Blank(s)	Blank(s)	Blank(s)	Blank(s)	Blank(s)	Blank(s)	Complete dates are available and there are more than 0 days of survival	Dead (attributable to this cancer dx)	Alive or dead due to cancer	Active follow-up	One primary only	8380	Poorly differentiated; Grade III	Blank(s)	No radiation and/or cancer-directed surgery	Yes	None/Unknown	Surgery performed	C56.9-Ovary	Dead	0026	4056	2198	627	1226	3398	8380	Central counties of metropolitan areas ge 1 million pop	26	1992	33	White	C56.9-Ovary	1	0	1	1
Rural	Yes	Cervical cancer	29	White	Female	1993	Married (including common law)	Hospital inpatient/outpatient or clinic	00003126	Blank(s)	03836	Counties in metropolitan areas ge 1 million pop	Blank(s)	Blank(s)	Blank(s)	Blank(s)	Blank(s)	Blank(s)	Complete dates are available and there are more than 0 days of survival	Dead (attributable to this cancer dx)	Alive or dead due to cancer	Active follow-up	One primary only	8140	Moderately differentiated; Grade II	Blank(s)	No radiation and/or cancer-directed surgery	No/Unknown	None/Unknown	Surgery performed	C53.1-Exocervix	Dead	0055	5165	1353	500	345	1332	8140	Central counties of metropolitan areas ge 1 million pop	55	1993	29	White	C53.1-Exocervix	1	0	1	1
Rural	Yes	Endometrial cancer	64	White	Female	1998	Divorced	Hospital inpatient/outpatient or clinic	00003133	Blank(s)	03836	Counties in metropolitan areas ge 1 million pop	50	Blank(s)	Blank(s)	Blank(s)	Blank(s)	Blank(s)	Complete dates are available and there are more than 0 days of survival	Dead (attributable to this cancer dx)	Alive or dead due to cancer	Active follow-up	One primary only	8460	Undifferentiated; anaplastic; Grade IV	Blank(s)	No radiation and/or cancer-directed surgery	No/Unknown	None/Unknown	Surgery performed	C54.1-Endometrium	Dead	0015	5165	1353	500	345	1332	8460	Central counties of metropolitan areas ge 1 million pop	15	1998	64	White	C54.1-Endometrium	1	0	1	1
Rural	Yes	Endometrial cancer	60	Black	Female	2000	Married (including common law)	Hospital inpatient/outpatient or clinic	00003437	Blank(s)	04080	Counties in metropolitan areas ge 1 million pop	50	Blank(s)	Blank(s)	Blank(s)	Blank(s)	Blank(s)	Complete dates are available and there are more than 0 days of survival	Dead (attributable to this cancer dx)	Alive or dead due to cancer	Active follow-up	One primary only	8460	Poorly differentiated; Grade III	Blank(s)	Radiation after surgery	Yes	Beam radiation	Surgery performed	C54.1-Endometrium	Dead	0012	4504	1856	607	598	1801	8460	Central counties of metropolitan areas ge 1 million pop	12	2000	60	Black	C54.1-Endometrium	1	0	1	1
Rural	Yes	Ovarian cancer	47	White	Female	1992	Married (including common law)	Hospital inpatient/outpatient or clinic	00003477	Blank(s)	03836	Counties in metropolitan areas ge 1 million pop	Blank(s)	Blank(s)	Blank(s)	Blank(s)	Blank(s)	Blank(s)	Complete dates are available and there are more than 0 days of survival	Alive or dead of other cause	Alive or dead due to cancer	Active follow-up	One primary only	8380	Poorly differentiated; Grade III	Blank(s)	No radiation and/or cancer-directed surgery	Yes	None/Unknown	Surgery performed	C56.9-Ovary	Alive	0269	5165	1353	500	345	1332	8380	Central counties of metropolitan areas ge 1 million pop	269	1992	47	White	C56.9-Ovary	1	0	0	0
Rural	Yes	Endometrial cancer	82	White	Female	1995	Widowed	Hospital inpatient/outpatient or clinic	00003479	Blank(s)	04080	Counties in metropolitan areas ge 1 million pop	Blank(s)	Blank(s)	Blank(s)	Blank(s)	Blank(s)	Blank(s)	Complete dates are available and there are more than 0 days of survival	Alive or dead of other cause	Dead (attributable to causes other than this cancer dx)	Active follow-up	One primary only	8460	Undifferentiated; anaplastic; Grade IV	Blank(s)	Radiation after surgery	No/Unknown	Beam radiation	Surgery performed	C54.1-Endometrium	Dead	0019	4504	1856	607	598	1801	8460	Central counties of metropolitan areas ge 1 million pop	19	1995	82	White	C54.1-Endometrium	1	0	2	1
Rural	Yes	Endometrial cancer	70	White	Female	2001	Widowed	Hospital inpatient/outpatient or clinic	00003630	Blank(s)	03836	Counties in metropolitan areas ge 1 million pop	50	Blank(s)	Blank(s)	Blank(s)	Blank(s)	Blank(s)	Complete dates are available and there are more than 0 days of survival	Dead (attributable to this cancer dx)	Alive or dead due to cancer	Active follow-up	One primary only	8380	Poorly differentiated; Grade III	Blank(s)	Radiation after surgery	No/Unknown	Combination of beam with implants or isotopes	Surgery performed	C54.1-Endometrium	Dead	0029	5165	1353	500	345	1332	8380	Central counties of metropolitan areas ge 1 million pop	29	2001	70	White	C54.1-Endometrium	1	0	1	1
Rural	Yes	Endometrial cancer	55	White	Female	1997	Separated	Hospital inpatient/outpatient or clinic	00003666	Blank(s)	04390	Counties in metropolitan areas ge 1 million pop	Blank(s)	Blank(s)	Blank(s)	Blank(s)	Blank(s)	Blank(s)	Complete dates are available and there are more than 0 days of survival	Alive or dead of other cause	Alive or dead due to cancer	Active follow-up	One primary only	8140	Well differentiated; Grade I	Blank(s)	No radiation and/or cancer-directed surgery	No/Unknown	None/Unknown	Surgery performed	C54.1-Endometrium	Alive	0236	5343	1589	420	613	2536	8140	Central counties of metropolitan areas ge 1 million pop	236	1997	55	White	C54.1-Endometrium	1	0	0	0
Rural	Yes	Ovarian cancer	66	White	Female	1997	Married (including common law)	Hospital inpatient/outpatient or clinic	00004072	Blank(s)	04080	Counties in metropolitan areas ge 1 million pop	Blank(s)	Blank(s)	Blank(s)	Blank(s)	Blank(s)	Blank(s)	Complete dates are available and there are more than 0 days of survival	Dead (attributable to this cancer dx)	Alive or dead due to cancer	Active follow-up	One primary only	8460	Poorly differentiated; Grade III	Blank(s)	No radiation and/or cancer-directed surgery	Yes	None/Unknown	Surgery performed	C56.9-Ovary	Dead	0030	4504	1856	607	598	1801	8460	Central counties of metropolitan areas ge 1 million pop	30	1997	66	White	C56.9-Ovary	1	0	1	1
Rural	Yes	Ovarian cancer	58	White	Female	1999	Married (including common law)	Hospital inpatient/outpatient or clinic	00004326	Blank(s)	03836	Counties in metropolitan areas ge 1 million pop	60	Blank(s)	Blank(s)	Blank(s)	Blank(s)	Blank(s)	Complete dates are available and there are more than 0 days of survival	Alive or dead of other cause	Alive or dead due to cancer	Active follow-up	One primary only	8380	Poorly differentiated; Grade III	Blank(s)	No radiation and/or cancer-directed surgery	Yes	None/Unknown	Surgery performed	C56.9-Ovary	Alive	0213	5165	1353	500	345	1332	8380	Central counties of metropolitan areas ge 1 million pop	213	1999	58	White	C56.9-Ovary	1	0	0	0
Rural	Yes	Endometrial cancer	51	White	Female	1998	Married (including common law)	Hospital inpatient/outpatient or clinic	00004570	Blank(s)	03836	Counties in metropolitan areas ge 1 million pop	50	Blank(s)	Blank(s)	Blank(s)	Blank(s)	Blank(s)	Complete dates are available and there are more than 0 days of survival	Dead (attributable to this cancer dx)	Alive or dead due to cancer	Active follow-up	One primary only	8310	Poorly differentiated; Grade III	Blank(s)	No radiation and/or cancer-directed surgery	Yes	None/Unknown	Surgery performed	C54.1-Endometrium	Dead	0020	5165	1353	500	345	1332	8310	Central counties of metropolitan areas ge 1 million pop	20	1998	51	White	C54.1-Endometrium	1	0	1	1
Rural	Yes	Ovarian cancer	52	Other Asian (1991+)	Female	1999	Married (including common law)	Hospital inpatient/outpatient or clinic	00004620	Blank(s)	04080	Counties in metropolitan areas ge 1 million pop	60	Blank(s)	Blank(s)	Blank(s)	Blank(s)	Blank(s)	Complete dates are available and there are more than 0 days of survival	Dead (attributable to this cancer dx)	Alive or dead due to cancer	Active follow-up	One primary only	8310	Poorly differentiated; Grade III	Blank(s)	No radiation and/or cancer-directed surgery	Yes	None/Unknown	Surgery performed	C56.9-Ovary	Dead	0021	4504	1856	607	598	1801	8310	Central counties of metropolitan areas ge 1 million pop	21	1999	52	Other	C56.9-Ovary	1	0	1	1
Rural	Yes	Ovarian cancer	58	White	Female	1989	Married (including common law)	Hospital inpatient/outpatient or clinic	00004712	Blank(s)	03836	Counties in metropolitan areas ge 1 million pop	Blank(s)	Blank(s)	Blank(s)	Blank(s)	Blank(s)	Blank(s)	Complete dates are available and there are more than 0 days of survival	Dead (attributable to this cancer dx)	Alive or dead due to cancer	Active follow-up	One primary only	8460	Undifferentiated; anaplastic; Grade IV	Blank(s)	No radiation and/or cancer-directed surgery	Yes	None/Unknown	Surgery performed	C56.9-Ovary	Dead	0137	5165	1353	500	345	1332	8460	Central counties of metropolitan areas ge 1 million pop	137	1989	58	White	C56.9-Ovary	1	0	1	1
Rural	Yes	Endometrial cancer	35	White	Female	1997	Married (including common law)	Hospital inpatient/outpatient or clinic	00005064	Blank(s)	04390	Counties in metropolitan areas ge 1 million pop	Blank(s)	Blank(s)	Blank(s)	Blank(s)	Blank(s)	Blank(s)	Complete dates are available and there are more than 0 days of survival	Dead (attributable to this cancer dx)	Alive or dead due to cancer	Active follow-up	One primary only	8480	Poorly differentiated; Grade III	Blank(s)	Intraoperative radiation	Yes	Beam radiation	Surgery performed	C54.1-Endometrium	Dead	0005	5343	1589	420	613	2536	8140	Central counties of metropolitan areas ge 1 million pop	5	1997	35	White	C54.1-Endometrium	1	0	1	1
Rural	Yes	Ovarian cancer	61	White	Female	1988	Single (never married)	Hospital inpatient/outpatient or clinic	00005334	Blank(s)	05397	Counties in metropolitan areas ge 1 million pop	Blank(s)	Blank(s)	Blank(s)	Blank(s)	Blank(s)	Blank(s)	Complete dates are available and there are more than 0 days of survival	Dead (attributable to this cancer dx)	Alive or dead due to cancer	Active follow-up	One primary only	8260	Poorly differentiated; Grade III	Blank(s)	No radiation and/or cancer-directed surgery	Yes	None/Unknown	Surgery performed	C56.9-Ovary	Dead	0025	5916	805	340	258	1325	8260	Central counties of metropolitan areas ge 1 million pop	25	1988	61	White	C56.9-Ovary	1	0	1	1
Rural	Not Performed	Cervical cancer	90	White	Female	1989	Widowed	Hospital inpatient/outpatient or clinic	00005392	Blank(s)	05137	Counties in metropolitan areas ge 1 million pop	Blank(s)	Blank(s)	Blank(s)	Blank(s)	Blank(s)	Blank(s)	Complete dates are available and there are more than 0 days of survival	Dead (attributable to this cancer dx)	Alive or dead due to cancer	Active follow-up	One primary only	8560	Poorly differentiated; Grade III	Blank(s)	No radiation and/or cancer-directed surgery	No/Unknown	Combination of beam with implants or isotopes	Not recommended	C53.9-Cervix uteri	Dead	0055	4056	2198	627	1226	3398	8560	Central counties of metropolitan areas ge 1 million pop	55	1989	90	White	C53.9-Cervix uteri	1	0	1	1
Rural	Yes	Ovarian cancer	53	Chinese	Female	1990	Married (including common law)	Hospital inpatient/outpatient or clinic	00005493	Blank(s)	04390	Counties in metropolitan areas ge 1 million pop	Blank(s)	Blank(s)	Blank(s)	Blank(s)	Blank(s)	Blank(s)	Complete dates are available and there are more than 0 days of survival	Dead (attributable to this cancer dx)	Alive or dead due to cancer	Active follow-up	One primary only	8380	Poorly differentiated; Grade III	Blank(s)	No radiation and/or cancer-directed surgery	Yes	None/Unknown	Surgery performed	C56.9-Ovary	Dead	0027	5343	1589	420	613	2536	8380	Central counties of metropolitan areas ge 1 million pop	27	1990	53	Other	C56.9-Ovary	1	0	1	1
Rural	Not Performed	Endometrial cancer	76	Black	Female	1989	Widowed	Hospital inpatient/outpatient or clinic	00005503	Blank(s)	05397	Counties in metropolitan areas ge 1 million pop	Blank(s)	Blank(s)	Blank(s)	Blank(s)	Blank(s)	Blank(s)	Complete dates are available and there are more than 0 days of survival	Dead (attributable to this cancer dx)	Alive or dead due to cancer	Active follow-up	One primary only	8140	Poorly differentiated; Grade III	Blank(s)	No radiation and/or cancer-directed surgery	No/Unknown	None/Unknown	Not recommended, contraindicated due to other cond; autopsy only (1973-2002)	C54.9-Corpus uteri	Dead	0027	5916	805	340	258	1325	8140	Central counties of metropolitan areas ge 1 million pop	27	1989	76	Black	C54.9-Corpus uteri	1	0	1	1
Rural	Yes	Ovarian cancer	85	White	Female	1998	Widowed	Hospital inpatient/outpatient or clinic	00006058	Blank(s)	04390	Counties in metropolitan areas ge 1 million pop	71	Blank(s)	Blank(s)	Blank(s)	Blank(s)	Blank(s)	Complete dates are available and there are more than 0 days of survival	Dead (attributable to this cancer dx)	Alive or dead due to cancer	Active follow-up	One primary only	8461	Poorly differentiated; Grade III	Blank(s)	No radiation and/or cancer-directed surgery	Yes	None/Unknown	Surgery performed	C56.9-Ovary	Dead	0013	5343	1589	420	613	2536	8461	Central counties of metropolitan areas ge 1 million pop	13	1998	85	White	C56.9-Ovary	1	0	1	1
Rural	Yes	Ovarian cancer	52	White	Female	2000	Single (never married)	Hospital inpatient/outpatient or clinic	00006373	Blank(s)	04390	Counties in metropolitan areas ge 1 million pop	00	Blank(s)	Blank(s)	Blank(s)	Blank(s)	Blank(s)	Complete dates are available and there are more than 0 days of survival	Dead (attributable to this cancer dx)	Alive or dead due to cancer	Active follow-up	One primary only	8460	Poorly differentiated; Grade III	Blank(s)	No radiation and/or cancer-directed surgery	No/Unknown	None/Unknown	Surgery performed	C56.9-Ovary	Dead	0010	5343	1589	420	613	2536	8460	Central counties of metropolitan areas ge 1 million pop	10	2000	52	White	C56.9-Ovary	1	0	1	1
Rural	Yes	Ovarian cancer	65	White	Female	1988	Single (never married)	Hospital inpatient/outpatient or clinic	00006456	Blank(s)	03836	Counties in metropolitan areas ge 1 million pop	Blank(s)	Blank(s)	Blank(s)	Blank(s)	Blank(s)	Blank(s)	Complete dates are available and there are more than 0 days of survival	Dead (attributable to this cancer dx)	Alive or dead due to cancer	Active follow-up	One primary only	8460	Poorly differentiated; Grade III	Blank(s)	No radiation and/or cancer-directed surgery	Yes	None/Unknown	Surgery performed	C56.9-Ovary	Dead	0014	5165	1353	500	345	1332	8460	Central counties of metropolitan areas ge 1 million pop	14	1988	65	White	C56.9-Ovary	1	0	1	1
Rural	Not Performed	Endometrial cancer	55	White	Female	1995	Married (including common law)	Hospital inpatient/outpatient or clinic	00006462	Blank(s)	05397	Counties in metropolitan areas ge 1 million pop	Blank(s)	Blank(s)	Blank(s)	Blank(s)	Blank(s)	Blank(s)	Complete dates are available and there are more than 0 days of survival	Dead (attributable to this cancer dx)	Alive or dead due to cancer	Active follow-up	One primary only	8460	Poorly differentiated; Grade III	Blank(s)	No radiation and/or cancer-directed surgery	Yes	None/Unknown	Not recommended	C54.1-Endometrium	Dead	0024	5916	805	340	258	1325	8460	Central counties of metropolitan areas ge 1 million pop	24	1995	55	White	C54.1-Endometrium	1	0	1	1
Rural	Yes	Endometrial cancer	78	White	Female	1993	Divorced	Hospital inpatient/outpatient or clinic	00006546	Blank(s)	03836	Counties in metropolitan areas ge 1 million pop	Blank(s)	Blank(s)	Blank(s)	Blank(s)	Blank(s)	Blank(s)	Complete dates are available and there are more than 0 days of survival	Dead (attributable to this cancer dx)	Alive or dead due to cancer	Active follow-up	One primary only	8380	Poorly differentiated; Grade III	Blank(s)	No radiation and/or cancer-directed surgery	Yes	None/Unknown	Surgery performed	C54.1-Endometrium	Dead	0015	5165	1353	500	345	1332	8380	Central counties of metropolitan areas ge 1 million pop	15	1993	78	White	C54.1-Endometrium	1	0	1	1
Rural	Yes	Endometrial cancer	71	White	Female	1995	Married (including common law)	Hospital inpatient/outpatient or clinic	00006828	Blank(s)	04390	Counties in metropolitan areas ge 1 million pop	Blank(s)	Blank(s)	Blank(s)	Blank(s)	Blank(s)	Blank(s)	Complete dates are available and there are more than 0 days of survival	Dead (attributable to this cancer dx)	Alive or dead due to cancer	Active follow-up	One primary only	8140	Moderately differentiated; Grade II	Blank(s)	Radiation prior to surgery	No/Unknown	Combination of beam with implants or isotopes	Surgery performed	C54.1-Endometrium	Dead	0043	5343	1589	420	613	2536	8140	Central counties of metropolitan areas ge 1 million pop	43	1995	71	White	C54.1-Endometrium	1	0	1	1
Rural	Not Performed	Ovarian cancer	74	White	Female	1989	Widowed	Hospital inpatient/outpatient or clinic	00007052	Blank(s)	04390	Counties in metropolitan areas ge 1 million pop	Blank(s)	Blank(s)	Blank(s)	Blank(s)	Blank(s)	Blank(s)	Complete dates are available and there are more than 0 days of survival	Dead (attributable to this cancer dx)	Alive or dead due to cancer	Active follow-up	One primary only	8140	Undifferentiated; anaplastic; Grade IV	Blank(s)	No radiation and/or cancer-directed surgery	Yes	None/Unknown	Not recommended	C56.9-Ovary	Dead	0016	5343	1589	420	613	2536	8140	Central counties of metropolitan areas ge 1 million pop	16	1989	74	White	C56.9-Ovary	1	0	1	1
Rural	Yes	Cervical cancer	50	White	Female	1993	Married (including common law)	Hospital inpatient/outpatient or clinic	00007389	Blank(s)	05397	Counties in metropolitan areas ge 1 million pop	Blank(s)	Blank(s)	Blank(s)	Blank(s)	Blank(s)	Blank(s)	Complete dates are available and there are more than 0 days of survival	Dead (attributable to this cancer dx)	Alive or dead due to cancer	Active follow-up	One primary only	8480	Moderately differentiated; Grade II	Blank(s)	No radiation and/or cancer-directed surgery	No/Unknown	None/Unknown	Surgery performed	C53.0-Endocervix	Dead	0102	5916	805	340	258	1325	8480	Central counties of metropolitan areas ge 1 million pop	102	1993	50	White	C53.0-Endocervix	1	0	1	1
Rural	Not Performed	Endometrial cancer	58	White	Female	1988	Divorced	Hospital inpatient/outpatient or clinic	00007861	Blank(s)	03836	Counties in metropolitan areas ge 1 million pop	Blank(s)	Blank(s)	Blank(s)	Blank(s)	Blank(s)	Blank(s)	Complete dates are available and there are more than 0 days of survival	Alive or dead of other cause	Dead (attributable to causes other than this cancer dx)	Active follow-up	One primary only	8140	Well differentiated; Grade I	Blank(s)	No radiation and/or cancer-directed surgery	No/Unknown	Beam radiation	Not recommended	C54.9-Corpus uteri	Dead	0020	5165	1353	500	345	1332	8140	Central counties of metropolitan areas ge 1 million pop	20	1988	58	White	C54.9-Corpus uteri	1	0	2	1
Rural	Yes	Endometrial cancer	69	White	Female	2001	Married (including common law)	Hospital inpatient/outpatient or clinic	00008207	Blank(s)	03836	Counties in metropolitan areas ge 1 million pop	50	Blank(s)	Blank(s)	Blank(s)	Blank(s)	Blank(s)	Complete dates are available and there are more than 0 days of survival	Alive or dead of other cause	Alive or dead due to cancer	Active follow-up	One primary only	8323	Moderately differentiated; Grade II	Blank(s)	No radiation and/or cancer-directed surgery	No/Unknown	None/Unknown	Surgery performed	C54.1-Endometrium	Alive	0180	5165	1353	500	345	1332	8323	Central counties of metropolitan areas ge 1 million pop	180	2001	69	White	C54.1-Endometrium	1	0	0	0
Rural	Yes	Endometrial cancer	55	White	Female	2001	Divorced	Hospital inpatient/outpatient or clinic	00008210	Blank(s)	03836	Counties in metropolitan areas ge 1 million pop	50	Blank(s)	Blank(s)	Blank(s)	Blank(s)	Blank(s)	Complete dates are available and there are more than 0 days of survival	Alive or dead of other cause	Alive or dead due to cancer	Active follow-up	One primary only	8380	Well differentiated; Grade I	Blank(s)	No radiation and/or cancer-directed surgery	No/Unknown	None/Unknown	Surgery performed	C54.1-Endometrium	Alive	0185	5165	1353	500	345	1332	8380	Central counties of metropolitan areas ge 1 million pop	185	2001	55	White	C54.1-Endometrium	1	0	0	0
Rural	Yes	Endometrial cancer	74	White	Female	2001	Widowed	Hospital inpatient/outpatient or clinic	00008215	Blank(s)	03836	Counties in metropolitan areas ge 1 million pop	50	Blank(s)	Blank(s)	Blank(s)	Blank(s)	Blank(s)	Complete dates are available and there are more than 0 days of survival	Alive or dead of other cause	Dead (attributable to causes other than this cancer dx)	Active follow-up	One primary only	8380	Moderately differentiated; Grade II	Blank(s)	Radiation after surgery	No/Unknown	Beam radiation	Surgery performed	C54.1-Endometrium	Dead	0105	5165	1353	500	345	1332	8380	Central counties of metropolitan areas ge 1 million pop	105	2001	74	White	C54.1-Endometrium	1	0	2	1
Rural	Yes	Ovarian cancer	55	White	Female	1995	Divorced	Hospital inpatient/outpatient or clinic	00008226	Blank(s)	04390	Counties in metropolitan areas ge 1 million pop	Blank(s)	Blank(s)	Blank(s)	Blank(s)	Blank(s)	Blank(s)	Complete dates are available and there are more than 0 days of survival	Dead (attributable to this cancer dx)	Alive or dead due to cancer	Active follow-up	One primary only	8460	Poorly differentiated; Grade III	Blank(s)	Radiation after surgery	Yes	Beam radiation	Surgery performed	C56.9-Ovary	Dead	0069	5343	1589	420	613	2536	8460	Central counties of metropolitan areas ge 1 million pop	69	1995	55	White	C56.9-Ovary	1	0	1	1
Rural	Yes	Cervical cancer	53	White	Female	2000	Single (never married)	Hospital inpatient/outpatient or clinic	00008359	Blank(s)	03836	Counties in metropolitan areas ge 1 million pop	40	Blank(s)	Blank(s)	Blank(s)	Blank(s)	Blank(s)	Complete dates are available and there are more than 0 days of survival	Dead (attributable to this cancer dx)	Alive or dead due to cancer	Active follow-up	One primary only	8070	Poorly differentiated; Grade III	Blank(s)	Radiation before and after surgery	No/Unknown	Combination of beam with implants or isotopes	Surgery performed	C53.0-Endocervix	Dead	0020	5165	1353	500	345	1332	8070	Central counties of metropolitan areas ge 1 million pop	20	2000	53	White	C53.0-Endocervix	1	0	1	1
Rural	Yes	Cervical cancer	35	White	Female	2001	Single (never married)	Hospital inpatient/outpatient or clinic	00008418	Blank(s)	04390	Counties in metropolitan areas ge 1 million pop	30	Blank(s)	Blank(s)	Blank(s)	Blank(s)	Blank(s)	Complete dates are available and there are more than 0 days of survival	Dead (attributable to this cancer dx)	Alive or dead due to cancer	Active follow-up	One primary only	8070	Moderately differentiated; Grade II	Blank(s)	Radiation before and after surgery	Yes	Combination of beam with implants or isotopes	Surgery performed	C53.0-Endocervix	Dead	0013	5343	1589	420	613	2536	8070	Central counties of metropolitan areas ge 1 million pop	13	2001	35	White	C53.0-Endocervix	1	0	1	1
Rural	Yes	Ovarian cancer	41	White	Female	1996	Single (never married)	Hospital inpatient/outpatient or clinic	00008671	Blank(s)	05137	Counties in metropolitan areas ge 1 million pop	Blank(s)	Blank(s)	Blank(s)	Blank(s)	Blank(s)	Blank(s)	Complete dates are available and there are more than 0 days of survival	Dead (attributable to this cancer dx)	Alive or dead due to cancer	Active follow-up	One primary only	8461	Undifferentiated; anaplastic; Grade IV	Blank(s)	No radiation and/or cancer-directed surgery	Yes	None/Unknown	Surgery performed	C56.9-Ovary	Dead	0072	4056	2198	627	1226	3398	8461	Central counties of metropolitan areas ge 1 million pop	72	1996	41	White	C56.9-Ovary	1	0	1	1
Rural	Recommended but not performed	Ovarian cancer	68	White	Female	1997	Divorced	Hospital inpatient/outpatient or clinic	00008876	Blank(s)	04080	Counties in metropolitan areas ge 1 million pop	Blank(s)	Blank(s)	Blank(s)	Blank(s)	Blank(s)	Blank(s)	Complete dates are available and there are more than 0 days of survival	Dead (attributable to this cancer dx)	Alive or dead due to cancer	Active follow-up	One primary only	8441	Poorly differentiated; Grade III	Blank(s)	No radiation and/or cancer-directed surgery	Yes	None/Unknown	Recommended but not performed, unknown reason	C56.9-Ovary	Dead	0042	4504	1856	607	598	1801	8441	Central counties of metropolitan areas ge 1 million pop	42	1997	68	White	C56.9-Ovary	1	0	1	1
Rural	Yes	Ovarian cancer	64	White	Female	1997	Widowed	Hospital inpatient/outpatient or clinic	00008887	Blank(s)	03836	Counties in metropolitan areas ge 1 million pop	Blank(s)	Blank(s)	Blank(s)	Blank(s)	Blank(s)	Blank(s)	Complete dates are available and there are more than 0 days of survival	Dead (attributable to this cancer dx)	Alive or dead due to cancer	Active follow-up	One primary only	8440	Poorly differentiated; Grade III	Blank(s)	No radiation and/or cancer-directed surgery	Yes	None/Unknown	Surgery performed	C56.9-Ovary	Dead	0022	5165	1353	500	345	1332	8140	Central counties of metropolitan areas ge 1 million pop	22	1997	64	White	C56.9-Ovary	1	0	1	1
Rural	Not Performed	Endometrial cancer	57	White	Female	1994	Single (never married)	Hospital inpatient/outpatient or clinic	00008916	Blank(s)	05397	Counties in metropolitan areas ge 1 million pop	Blank(s)	Blank(s)	Blank(s)	Blank(s)	Blank(s)	Blank(s)	Complete dates are available and there are more than 0 days of survival	Dead (attributable to this cancer dx)	Alive or dead due to cancer	Active follow-up	One primary only	8260	Well differentiated; Grade I	Blank(s)	No radiation and/or cancer-directed surgery	No/Unknown	None/Unknown	Not recommended	C54.1-Endometrium	Dead	0083	5916	805	340	258	1325	8260	Central counties of metropolitan areas ge 1 million pop	83	1994	57	White	C54.1-Endometrium	1	0	1	1
Rural	Yes	Ovarian cancer	55	White	Female	1995	Divorced	Hospital inpatient/outpatient or clinic	00009028	Blank(s)	04390	Counties in metropolitan areas ge 1 million pop	Blank(s)	Blank(s)	Blank(s)	Blank(s)	Blank(s)	Blank(s)	Complete dates are available and there are more than 0 days of survival	Alive or dead of other cause	Alive or dead due to cancer	Active follow-up	One primary only	8460	Moderately differentiated; Grade II	Blank(s)	No radiation and/or cancer-directed surgery	Yes	None/Unknown	Surgery performed	C56.9-Ovary	Alive	0253	5343	1589	420	613	2536	8460	Central counties of metropolitan areas ge 1 million pop	253	1995	55	White	C56.9-Ovary	1	0	0	0
Rural	Yes	Ovarian cancer	65	White	Female	1995	Married (including common law)	Hospital inpatient/outpatient or clinic	00009051	Blank(s)	04390	Counties in metropolitan areas ge 1 million pop	Blank(s)	Blank(s)	Blank(s)	Blank(s)	Blank(s)	Blank(s)	Complete dates are available and there are more than 0 days of survival	Dead (attributable to this cancer dx)	Alive or dead due to cancer	Active follow-up	One primary only	8460	Moderately differentiated; Grade II	Blank(s)	No radiation and/or cancer-directed surgery	Yes	None/Unknown	Surgery performed	C56.9-Ovary	Dead	0055	5343	1589	420	613	2536	8460	Central counties of metropolitan areas ge 1 million pop	55	1995	65	White	C56.9-Ovary	1	0	1	1
Rural	Yes	Cervical cancer	76	White	Female	2001	Widowed	Hospital inpatient/outpatient or clinic	00009701	Blank(s)	03836	Counties in metropolitan areas ge 1 million pop	00	Blank(s)	Blank(s)	Blank(s)	Blank(s)	Blank(s)	Complete dates are available and there are more than 0 days of survival	Alive or dead of other cause	Dead (attributable to causes other than this cancer dx)	Active follow-up	One primary only	8070	Poorly differentiated; Grade III	Blank(s)	Radiation after surgery	Yes	Beam radiation	Surgery performed	C53.9-Cervix uteri	Dead	0008	5165	1353	500	345	1332	8070	Central counties of metropolitan areas ge 1 million pop	8	2001	76	White	C53.9-Cervix uteri	1	0	2	1
Rural	Yes	Ovarian cancer	40	Samoan (1991+)	Female	1988	Married (including common law)	Hospital inpatient/outpatient or clinic	00010119	Blank(s)	05397	Counties in metropolitan areas ge 1 million pop	Blank(s)	Blank(s)	Blank(s)	Blank(s)	Blank(s)	Blank(s)	Complete dates are available and there are more than 0 days of survival	Dead (attributable to this cancer dx)	Alive or dead due to cancer	Active follow-up	One primary only	8441	Moderately differentiated; Grade II	Blank(s)	No radiation and/or cancer-directed surgery	Yes	None/Unknown	Surgery performed	C56.9-Ovary	Dead	0043	5916	805	340	258	1325	8441	Central counties of metropolitan areas ge 1 million pop	43	1988	40	Other	C56.9-Ovary	1	0	1	1
Rural	Yes	Ovarian cancer	57	Black	Female	1991	Married (including common law)	Hospital inpatient/outpatient or clinic	00010389	Blank(s)	04080	Counties in metropolitan areas ge 1 million pop	Blank(s)	Blank(s)	Blank(s)	Blank(s)	Blank(s)	Blank(s)	Complete dates are available and there are more than 0 days of survival	Dead (attributable to this cancer dx)	Alive or dead due to cancer	Active follow-up	One primary only	8441	Poorly differentiated; Grade III	Blank(s)	No radiation and/or cancer-directed surgery	Yes	None/Unknown	Surgery performed	C56.9-Ovary	Dead	0018	4504	1856	607	598	1801	8441	Central counties of metropolitan areas ge 1 million pop	18	1991	57	Black	C56.9-Ovary	1	0	1	1
Rural	Yes	Ovarian cancer	39	White	Female	1991	Single (never married)	Hospital inpatient/outpatient or clinic	00010414	Blank(s)	05137	Counties in metropolitan areas ge 1 million pop	Blank(s)	Blank(s)	Blank(s)	Blank(s)	Blank(s)	Blank(s)	Complete dates are available and there are more than 0 days of survival	Dead (attributable to this cancer dx)	Alive or dead due to cancer	Active follow-up	One primary only	8380	Poorly differentiated; Grade III	Blank(s)	No radiation and/or cancer-directed surgery	Yes	None/Unknown	Surgery performed	C56.9-Ovary	Dead	0064	4056	2198	627	1226	3398	8380	Central counties of metropolitan areas ge 1 million pop	64	1991	39	White	C56.9-Ovary	1	0	1	1
Rural	Yes	Endometrial cancer	71	White	Female	1997	Married (including common law)	Hospital inpatient/outpatient or clinic	00010536	Blank(s)	04390	Counties in metropolitan areas ge 1 million pop	Blank(s)	Blank(s)	Blank(s)	Blank(s)	Blank(s)	Blank(s)	Complete dates are available and there are more than 0 days of survival	Alive or dead of other cause	Dead (attributable to causes other than this cancer dx)	Active follow-up	One primary only	8140	Well differentiated; Grade I	Blank(s)	No radiation and/or cancer-directed surgery	No/Unknown	None/Unknown	Surgery performed	C54.1-Endometrium	Dead	0046	5343	1589	420	613	2536	8140	Central counties of metropolitan areas ge 1 million pop	46	1997	71	White	C54.1-Endometrium	1	0	2	1
Rural	Yes	Ovarian cancer	56	White	Female	1999	Divorced	Hospital inpatient/outpatient or clinic	00010731	Blank(s)	03836	Counties in metropolitan areas ge 1 million pop	61	Blank(s)	Blank(s)	Blank(s)	Blank(s)	Blank(s)	Complete dates are available and there are more than 0 days of survival	Dead (attributable to this cancer dx)	Alive or dead due to cancer	Active follow-up	One primary only	8460	Undifferentiated; anaplastic; Grade IV	Blank(s)	No radiation and/or cancer-directed surgery	Yes	None/Unknown	Surgery performed	C56.9-Ovary	Dead	0056	5165	1353	500	345	1332	8460	Central counties of metropolitan areas ge 1 million pop	56	1999	56	White	C56.9-Ovary	1	0	1	1
Rural	Yes	Ovarian cancer	52	White	Female	1998	Married (including common law)	Hospital inpatient/outpatient or clinic	00010873	Blank(s)	04390	Counties in metropolitan areas ge 1 million pop	62	Blank(s)	Blank(s)	Blank(s)	Blank(s)	Blank(s)	Complete dates are available and there are more than 0 days of survival	Dead (attributable to this cancer dx)	Alive or dead due to cancer	Active follow-up	One primary only	8140	Poorly differentiated; Grade III	Blank(s)	No radiation and/or cancer-directed surgery	Yes	None/Unknown	Surgery performed	C56.9-Ovary	Dead	0036	5343	1589	420	613	2536	8140	Central counties of metropolitan areas ge 1 million pop	36	1998	52	White	C56.9-Ovary	1	0	1	1
Rural	Yes	Ovarian cancer	49	White	Female	2000	Married (including common law)	Hospital inpatient/outpatient or clinic	00010990	Blank(s)	04080	Counties in metropolitan areas ge 1 million pop	72	Blank(s)	Blank(s)	Blank(s)	Blank(s)	Blank(s)	Complete dates are available and there are more than 0 days of survival	Dead (attributable to this cancer dx)	Alive or dead due to cancer	Active follow-up	One primary only	8441	Undifferentiated; anaplastic; Grade IV	Blank(s)	No radiation and/or cancer-directed surgery	Yes	None/Unknown	Surgery performed	C56.9-Ovary	Dead	0046	4504	1856	607	598	1801	8441	Central counties of metropolitan areas ge 1 million pop	46	2000	49	White	C56.9-Ovary	1	0	1	1
Rural	Yes	Endometrial cancer	66	White	Female	2001	Married (including common law)	Hospital inpatient/outpatient or clinic	00011016	Blank(s)	03836	Counties in metropolitan areas ge 1 million pop	50	Blank(s)	Blank(s)	Blank(s)	Blank(s)	Blank(s)	Complete dates are available and there are more than 0 days of survival	Alive or dead of other cause	Alive or dead due to cancer	Active follow-up	One primary only	8380	Well differentiated; Grade I	Blank(s)	Radiation after surgery	No/Unknown	Beam radiation	Surgery performed	C54.1-Endometrium	Alive	0181	5165	1353	500	345	1332	8380	Central counties of metropolitan areas ge 1 million pop	181	2001	66	White	C54.1-Endometrium	1	0	0	0
Rural	Yes	Ovarian cancer	71	White	Female	2002	Widowed	Hospital inpatient/outpatient or clinic	00011087	Blank(s)	04080	Counties in metropolitan areas ge 1 million pop	57	Blank(s)	Blank(s)	Blank(s)	Blank(s)	Blank(s)	Complete dates are available and there are more than 0 days of survival	Alive or dead of other cause	Dead (attributable to causes other than this cancer dx)	Active follow-up	One primary only	8380	Moderately differentiated; Grade II	Blank(s)	No radiation and/or cancer-directed surgery	Yes	None/Unknown	Surgery performed	C56.9-Ovary	Dead	0124	4504	1856	607	598	1801	8380	Central counties of metropolitan areas ge 1 million pop	124	2002	71	White	C56.9-Ovary	1	0	2	1
Rural	Yes	Ovarian cancer	57	Japanese	Female	1988	Married (including common law)	Hospital inpatient/outpatient or clinic	00714269	Blank(s)	04080	Counties in metropolitan areas ge 1 million pop	Blank(s)	Blank(s)	Blank(s)	Blank(s)	Blank(s)	Blank(s)	Complete dates are available and there are more than 0 days of survival	Dead (attributable to this cancer dx)	Alive or dead due to cancer	Active follow-up	One primary only	8460	Moderately differentiated; Grade II	Blank(s)	No radiation and/or cancer-directed surgery	Yes	None/Unknown	Surgery performed	C56.9-Ovary	Dead	0012	4504	1856	607	598	1801	8460	Central counties of metropolitan areas ge 1 million pop	12	1988	57	Other	C56.9-Ovary	1	0	1	1
Rural	Yes	Endometrial cancer	54	Black	Female	1988	Married (including common law)	Hospital inpatient/outpatient or clinic	00714279	Blank(s)	04080	Counties in metropolitan areas ge 1 million pop	Blank(s)	Blank(s)	Blank(s)	Blank(s)	Blank(s)	Blank(s)	Complete dates are available and there are more than 0 days of survival	Alive or dead of other cause	Alive or dead due to cancer	Active follow-up	One primary only	8140	Poorly differentiated; Grade III	Blank(s)	Radiation after surgery	No/Unknown	Beam radiation	Surgery performed	C54.9-Corpus uteri	Alive	0346	4504	1856	607	598	1801	8140	Central counties of metropolitan areas ge 1 million pop	346	1988	54	Black	C54.9-Corpus uteri	1	0	0	0
Rural	Yes	Endometrial cancer	87	White	Female	1988	Widowed	Hospital inpatient/outpatient or clinic	00715926	Blank(s)	04080	Counties in metropolitan areas ge 1 million pop	Blank(s)	Blank(s)	Blank(s)	Blank(s)	Blank(s)	Blank(s)	Complete dates are available and there are more than 0 days of survival	Dead (attributable to this cancer dx)	Alive or dead due to cancer	Active follow-up	One primary only	8140	Well differentiated; Grade I	Blank(s)	Radiation after surgery	No/Unknown	Beam radiation	Surgery performed	C54.9-Corpus uteri	Dead	0038	4504	1856	607	598	1801	8140	Central counties of metropolitan areas ge 1 million pop	38	1988	87	White	C54.9-Corpus uteri	1	0	1	1
Rural	Yes	Endometrial cancer	86	White	Female	1988	Widowed	Hospital inpatient/outpatient or clinic	00716306	Blank(s)	04080	Counties in metropolitan areas ge 1 million pop	Blank(s)	Blank(s)	Blank(s)	Blank(s)	Blank(s)	Blank(s)	Complete dates are available and there are more than 0 days of survival	Alive or dead of other cause	Dead (attributable to causes other than this cancer dx)	Active follow-up	One primary only	8140	Moderately differentiated; Grade II	Blank(s)	Radiation after surgery	No/Unknown	Beam radiation	Surgery performed	C54.9-Corpus uteri	Dead	0020	4504	1856	607	598	1801	8140	Central counties of metropolitan areas ge 1 million pop	20	1988	86	White	C54.9-Corpus uteri	1	0	2	1
Rural	Yes	Endometrial cancer	59	White	Female	1988	Married (including common law)	Hospital inpatient/outpatient or clinic	00716381	Blank(s)	04080	Counties in metropolitan areas ge 1 million pop	Blank(s)	Blank(s)	Blank(s)	Blank(s)	Blank(s)	Blank(s)	Complete dates are available and there are more than 0 days of survival	Dead (missing/unknown COD)	Dead (missing/unknown COD)	Active follow-up	One primary only	8140	Well differentiated; Grade I	Blank(s)	No radiation and/or cancer-directed surgery	No/Unknown	None/Unknown	Surgery performed	C54.9-Corpus uteri	Dead	0248	4504	1856	607	598	1801	8140	Central counties of metropolitan areas ge 1 million pop	248	1988	59	White	C54.9-Corpus uteri	1	0	2	1
Rural	Yes	Cervical cancer	30	White	Female	1988	Single (never married)	Hospital inpatient/outpatient or clinic	00716785	Blank(s)	03836	Counties in metropolitan areas ge 1 million pop	Blank(s)	Blank(s)	Blank(s)	Blank(s)	Blank(s)	Blank(s)	Complete dates are available and there are more than 0 days of survival	Dead (attributable to this cancer dx)	Alive or dead due to cancer	Active follow-up	One primary only	8070	Well differentiated; Grade I	Blank(s)	Radiation after surgery	Yes	Combination of beam with implants or isotopes	Surgery performed	C53.9-Cervix uteri	Dead	0010	5165	1353	500	345	1332	8070	Central counties of metropolitan areas ge 1 million pop	10	1988	30	White	C53.9-Cervix uteri	1	0	1	1
Rural	Yes	Ovarian cancer	45	White	Female	1988	Married (including common law)	Hospital inpatient/outpatient or clinic	00718542	Blank(s)	03836	Counties in metropolitan areas ge 1 million pop	Blank(s)	Blank(s)	Blank(s)	Blank(s)	Blank(s)	Blank(s)	Complete dates are available and there are more than 0 days of survival	Dead (attributable to this cancer dx)	Alive or dead due to cancer	Active follow-up	One primary only	8140	Poorly differentiated; Grade III	Blank(s)	No radiation and/or cancer-directed surgery	Yes	None/Unknown	Surgery performed	C56.9-Ovary	Dead	0010	5165	1353	500	345	1332	8140	Central counties of metropolitan areas ge 1 million pop	10	1988	45	White	C56.9-Ovary	1	0	1	1
Rural	Yes	Cervical cancer	29	White	Female	1988	Widowed	Hospital inpatient/outpatient or clinic	00718790	Blank(s)	04080	Counties in metropolitan areas ge 1 million pop	Blank(s)	Blank(s)	Blank(s)	Blank(s)	Blank(s)	Blank(s)	Complete dates are available and there are more than 0 days of survival	Alive or dead of other cause	Alive or dead due to cancer	Active follow-up	One primary only	8070	Poorly differentiated; Grade III	Blank(s)	Radiation prior to surgery	No/Unknown	Combination of beam with implants or isotopes	Surgery performed	C53.9-Cervix uteri	Alive	0346	4504	1856	607	598	1801	8070	Central counties of metropolitan areas ge 1 million pop	346	1988	29	White	C53.9-Cervix uteri	1	0	0	0
Rural	Yes	Endometrial cancer	71	White	Female	1988	Married (including common law)	Hospital inpatient/outpatient or clinic	00718949	Blank(s)	03836	Counties in metropolitan areas ge 1 million pop	Blank(s)	Blank(s)	Blank(s)	Blank(s)	Blank(s)	Blank(s)	Complete dates are available and there are more than 0 days of survival	Dead (attributable to this cancer dx)	Alive or dead due to cancer	Active follow-up	One primary only	8140	Poorly differentiated; Grade III	Blank(s)	Radiation after surgery	No/Unknown	Beam radiation	Surgery performed	C54.9-Corpus uteri	Dead	0071	5165	1353	500	345	1332	8140	Central counties of metropolitan areas ge 1 million pop	71	1988	71	White	C54.9-Corpus uteri	1	0	1	1
Rural	Yes	Endometrial cancer	69	White	Female	1988	Widowed	Hospital inpatient/outpatient or clinic	00719036	Blank(s)	03836	Counties in metropolitan areas ge 1 million pop	Blank(s)	Blank(s)	Blank(s)	Blank(s)	Blank(s)	Blank(s)	Complete dates are available and there are more than 0 days of survival	Alive or dead of other cause	Dead (attributable to causes other than this cancer dx)	Active follow-up	One primary only	8140	Well differentiated; Grade I	Blank(s)	No radiation and/or cancer-directed surgery	No/Unknown	None/Unknown	Surgery performed	C54.9-Corpus uteri	Dead	0158	5165	1353	500	345	1332	8140	Central counties of metropolitan areas ge 1 million pop	158	1988	69	White	C54.9-Corpus uteri	1	0	2	1
Rural	Yes	Endometrial cancer	52	White	Female	1988	Married (including common law)	Hospital inpatient/outpatient or clinic	00719429	Blank(s)	03836	Counties in metropolitan areas ge 1 million pop	Blank(s)	Blank(s)	Blank(s)	Blank(s)	Blank(s)	Blank(s)	Complete dates are available and there are more than 0 days of survival	Alive or dead of other cause	Dead (attributable to causes other than this cancer dx)	Active follow-up	One primary only	8140	Moderately differentiated; Grade II	Blank(s)	No radiation and/or cancer-directed surgery	No/Unknown	None/Unknown	Surgery performed	C54.9-Corpus uteri	Dead	0345	5165	1353	500	345	1332	8140	Central counties of metropolitan areas ge 1 million pop	345	1988	52	White	C54.9-Corpus uteri	1	0	2	1
Rural	Yes	Endometrial cancer	77	White	Female	1988	Married (including common law)	Hospital inpatient/outpatient or clinic	00719470	Blank(s)	03836	Counties in metropolitan areas ge 1 million pop	Blank(s)	Blank(s)	Blank(s)	Blank(s)	Blank(s)	Blank(s)	Complete dates are available and there are more than 0 days of survival	Alive or dead of other cause	Dead (attributable to causes other than this cancer dx)	Active follow-up	One primary only	8140	Moderately differentiated; Grade II	Blank(s)	Radiation after surgery	No/Unknown	Beam radiation	Surgery performed	C54.9-Corpus uteri	Dead	0031	5165	1353	500	345	1332	8140	Central counties of metropolitan areas ge 1 million pop	31	1988	77	White	C54.9-Corpus uteri	1	0	2	1
Rural	Yes	Endometrial cancer	70	White	Female	1988	Single (never married)	Hospital inpatient/outpatient or clinic	00720440	Blank(s)	03836	Counties in metropolitan areas ge 1 million pop	Blank(s)	Blank(s)	Blank(s)	Blank(s)	Blank(s)	Blank(s)	Complete dates are available and there are more than 0 days of survival	Alive or dead of other cause	Dead (attributable to causes other than this cancer dx)	Active follow-up	One primary only	8140	Well differentiated; Grade I	Blank(s)	No radiation and/or cancer-directed surgery	No/Unknown	None/Unknown	Surgery performed	C54.9-Corpus uteri	Dead	0180	5165	1353	500	345	1332	8140	Central counties of metropolitan areas ge 1 million pop	180	1988	70	White	C54.9-Corpus uteri	1	0	2	1
Rural	Yes	Ovarian cancer	57	White	Female	1988	Married (including common law)	Hospital inpatient/outpatient or clinic	00720975	Blank(s)	05137	Counties in metropolitan areas ge 1 million pop	Blank(s)	Blank(s)	Blank(s)	Blank(s)	Blank(s)	Blank(s)	Complete dates are available and there are more than 0 days of survival	Dead (attributable to this cancer dx)	Alive or dead due to cancer	Active follow-up	One primary only	8460	Poorly differentiated; Grade III	Blank(s)	No radiation and/or cancer-directed surgery	Yes	None/Unknown	Surgery performed	C56.9-Ovary	Dead	0052	4056	2198	627	1226	3398	8460	Central counties of metropolitan areas ge 1 million pop	52	1988	57	White	C56.9-Ovary	1	0	1	1
Rural	Yes	Endometrial cancer	70	White	Female	1988	Single (never married)	Hospital inpatient/outpatient or clinic	00721952	Blank(s)	05137	Counties in metropolitan areas ge 1 million pop	Blank(s)	Blank(s)	Blank(s)	Blank(s)	Blank(s)	Blank(s)	Complete dates are available and there are more than 0 days of survival	Dead (missing/unknown COD)	Dead (missing/unknown COD)	Active follow-up	One primary only	8140	Moderately differentiated; Grade II	Blank(s)	No radiation and/or cancer-directed surgery	No/Unknown	None/Unknown	Surgery performed	C54.9-Corpus uteri	Dead	0262	4056	2198	627	1226	3398	8140	Central counties of metropolitan areas ge 1 million pop	262	1988	70	White	C54.9-Corpus uteri	1	0	2	1
Rural	Yes	Endometrial cancer	69	White	Female	1988	Married (including common law)	Hospital inpatient/outpatient or clinic	00722569	Blank(s)	04390	Counties in metropolitan areas ge 1 million pop	Blank(s)	Blank(s)	Blank(s)	Blank(s)	Blank(s)	Blank(s)	Complete dates are available and there are more than 0 days of survival	Alive or dead of other cause	Dead (attributable to causes other than this cancer dx)	Active follow-up	One primary only	8140	Moderately differentiated; Grade II	Blank(s)	No radiation and/or cancer-directed surgery	No/Unknown	None/Unknown	Surgery performed	C54.9-Corpus uteri	Dead	0185	5343	1589	420	613	2536	8140	Central counties of metropolitan areas ge 1 million pop	185	1988	69	White	C54.9-Corpus uteri	1	0	2	1
Rural	Yes	Endometrial cancer	40	White	Female	1988	Single (never married)	Hospital inpatient/outpatient or clinic	00723503	Blank(s)	04080	Counties in metropolitan areas ge 1 million pop	Blank(s)	Blank(s)	Blank(s)	Blank(s)	Blank(s)	Blank(s)	Complete dates are available and there are more than 0 days of survival	Dead (attributable to this cancer dx)	Alive or dead due to cancer	Active follow-up	One primary only	8890	Poorly differentiated; Grade III	Blank(s)	No radiation and/or cancer-directed surgery	Yes	None/Unknown	Surgery performed	C54.9-Corpus uteri	Dead	0013	4504	1856	607	598	1801	8890	Central counties of metropolitan areas ge 1 million pop	13	1988	40	White	C54.9-Corpus uteri	1	0	1	1
Rural	Yes	Endometrial cancer	39	Japanese	Female	1988	Married (including common law)	Hospital inpatient/outpatient or clinic	00724122	Blank(s)	05137	Counties in metropolitan areas ge 1 million pop	Blank(s)	Blank(s)	Blank(s)	Blank(s)	Blank(s)	Blank(s)	Complete dates are available and there are more than 0 days of survival	Alive or dead of other cause	Alive or dead due to cancer	Active follow-up	One primary only	8140	Moderately differentiated; Grade II	Blank(s)	No radiation and/or cancer-directed surgery	No/Unknown	None/Unknown	Surgery performed	C54.9-Corpus uteri	Alive	0346	4056	2198	627	1226	3398	8140	Central counties of metropolitan areas ge 1 million pop	346	1988	39	Other	C54.9-Corpus uteri	1	0	0	0
Rural	Yes	Vulvar cancer	57	Korean (1988+)	Female	1988	Married (including common law)	Hospital inpatient/outpatient or clinic	00724638	Blank(s)	04390	Counties in metropolitan areas ge 1 million pop	Blank(s)	Blank(s)	Blank(s)	Blank(s)	Blank(s)	Blank(s)	Complete dates are available and there are more than 0 days of survival	Alive or dead of other cause	Dead (attributable to causes other than this cancer dx)	Active follow-up	One primary only	8070	Well differentiated; Grade I	Blank(s)	No radiation and/or cancer-directed surgery	No/Unknown	None/Unknown	Surgery performed	C51.0-Labium majus	Dead	0118	5343	1589	420	613	2536	8070	Central counties of metropolitan areas ge 1 million pop	118	1988	57	Other	C51.0-Labium majus	1	0	2	1
Rural	Yes	Endometrial cancer	69	White	Female	1988	Divorced	Hospital inpatient/outpatient or clinic	00724894	Blank(s)	04080	Counties in metropolitan areas ge 1 million pop	Blank(s)	Blank(s)	Blank(s)	Blank(s)	Blank(s)	Blank(s)	Complete dates are available and there are more than 0 days of survival	Alive or dead of other cause	Dead (attributable to causes other than this cancer dx)	Active follow-up	One primary only	8140	Well differentiated; Grade I	Blank(s)	No radiation and/or cancer-directed surgery	No/Unknown	None/Unknown	Surgery performed	C54.9-Corpus uteri	Dead	0080	4504	1856	607	598	1801	8140	Central counties of metropolitan areas ge 1 million pop	80	1988	69	White	C54.9-Corpus uteri	1	0	2	1
Rural	Yes	Ovarian cancer	67	White	Female	1988	Married (including common law)	Hospital inpatient/outpatient or clinic	00724994	Blank(s)	04080	Counties in metropolitan areas ge 1 million pop	Blank(s)	Blank(s)	Blank(s)	Blank(s)	Blank(s)	Blank(s)	Complete dates are available and there are more than 0 days of survival	Dead (attributable to this cancer dx)	Alive or dead due to cancer	Active follow-up	One primary only	8450	Poorly differentiated; Grade III	Blank(s)	No radiation and/or cancer-directed surgery	Yes	None/Unknown	Surgery performed	C56.9-Ovary	Dead	0045	4504	1856	607	598	1801	8450	Central counties of metropolitan areas ge 1 million pop	45	1988	67	White	C56.9-Ovary	1	0	1	1
Rural	Yes	Ovarian cancer	64	White	Female	1988	Married (including common law)	Hospital inpatient/outpatient or clinic	00725657	Blank(s)	04080	Counties in metropolitan areas ge 1 million pop	Blank(s)	Blank(s)	Blank(s)	Blank(s)	Blank(s)	Blank(s)	Complete dates are available and there are more than 0 days of survival	Dead (attributable to this cancer dx)	Alive or dead due to cancer	Active follow-up	One primary only	8380	Moderately differentiated; Grade II	Blank(s)	No radiation and/or cancer-directed surgery	Yes	None/Unknown	Surgery performed	C56.9-Ovary	Dead	0007	4504	1856	607	598	1801	8380	Central counties of metropolitan areas ge 1 million pop	7	1988	64	White	C56.9-Ovary	1	0	1	1
Rural	Yes	Endometrial cancer	66	White	Female	1988	Married (including common law)	Hospital inpatient/outpatient or clinic	00725988	Blank(s)	04080	Counties in metropolitan areas ge 1 million pop	Blank(s)	Blank(s)	Blank(s)	Blank(s)	Blank(s)	Blank(s)	Complete dates are available and there are more than 0 days of survival	Dead (attributable to this cancer dx)	Alive or dead due to cancer	Active follow-up	One primary only	8140	Poorly differentiated; Grade III	Blank(s)	No radiation and/or cancer-directed surgery	Yes	None/Unknown	Surgery performed	C54.9-Corpus uteri	Dead	0013	4504	1856	607	598	1801	8140	Central counties of metropolitan areas ge 1 million pop	13	1988	66	White	C54.9-Corpus uteri	1	0	1	1
Rural	Yes	Endometrial cancer	56	White	Female	1988	Single (never married)	Hospital inpatient/outpatient or clinic	00726002	Blank(s)	04080	Counties in metropolitan areas ge 1 million pop	Blank(s)	Blank(s)	Blank(s)	Blank(s)	Blank(s)	Blank(s)	Complete dates are available and there are more than 0 days of survival	Alive or dead of other cause	Dead (attributable to causes other than this cancer dx)	Active follow-up	One primary only	8570	Well differentiated; Grade I	Blank(s)	No radiation and/or cancer-directed surgery	No/Unknown	None/Unknown	Surgery performed	C54.9-Corpus uteri	Dead	0091	4504	1856	607	598	1801	8570	Central counties of metropolitan areas ge 1 million pop	91	1988	56	White	C54.9-Corpus uteri	1	0	2	1
Rural	Yes	Ovarian cancer	49	White	Female	1988	Married (including common law)	Hospital inpatient/outpatient or clinic	00726540	Blank(s)	04080	Counties in metropolitan areas ge 1 million pop	Blank(s)	Blank(s)	Blank(s)	Blank(s)	Blank(s)	Blank(s)	Complete dates are available and there are more than 0 days of survival	Dead (attributable to this cancer dx)	Alive or dead due to cancer	Active follow-up	One primary only	8470	Moderately differentiated; Grade II	Blank(s)	No radiation and/or cancer-directed surgery	Yes	None/Unknown	Surgery performed	C56.9-Ovary	Dead	0010	4504	1856	607	598	1801	8470	Central counties of metropolitan areas ge 1 million pop	10	1988	49	White	C56.9-Ovary	1	0	1	1
Rural	Yes	Ovarian cancer	61	White	Female	1988	Married (including common law)	Hospital inpatient/outpatient or clinic	00727384	Blank(s)	04080	Counties in metropolitan areas ge 1 million pop	Blank(s)	Blank(s)	Blank(s)	Blank(s)	Blank(s)	Blank(s)	Complete dates are available and there are more than 0 days of survival	Dead (attributable to this cancer dx)	Alive or dead due to cancer	Active follow-up	One primary only	8460	Moderately differentiated; Grade II	Blank(s)	No radiation and/or cancer-directed surgery	Yes	None/Unknown	Surgery performed	C56.9-Ovary	Dead	0008	4504	1856	607	598	1801	8460	Central counties of metropolitan areas ge 1 million pop	8	1988	61	White	C56.9-Ovary	1	0	1	1
Rural	Yes	Endometrial cancer	41	Korean (1988+)	Female	1988	Married (including common law)	Hospital inpatient/outpatient or clinic	00727488	Blank(s)	04080	Counties in metropolitan areas ge 1 million pop	Blank(s)	Blank(s)	Blank(s)	Blank(s)	Blank(s)	Blank(s)	Complete dates are available and there are more than 0 days of survival	Dead (attributable to this cancer dx)	Alive or dead due to cancer	Active follow-up	One primary only	8890	Moderately differentiated; Grade II	Blank(s)	Radiation after surgery	No/Unknown	Beam radiation	Surgery performed	C54.9-Corpus uteri	Dead	0039	4504	1856	607	598	1801	8890	Central counties of metropolitan areas ge 1 million pop	39	1988	41	Other	C54.9-Corpus uteri	1	0	1	1
Rural	Yes	Ovarian cancer	58	White	Female	1988	Married (including common law)	Hospital inpatient/outpatient or clinic	00727838	Blank(s)	04080	Counties in metropolitan areas ge 1 million pop	Blank(s)	Blank(s)	Blank(s)	Blank(s)	Blank(s)	Blank(s)	Complete dates are available and there are more than 0 days of survival	Alive or dead of other cause	Alive or dead due to cancer	Active follow-up	One primary only	8460	Poorly differentiated; Grade III	Blank(s)	No radiation and/or cancer-directed surgery	Yes	None/Unknown	Surgery performed	C56.9-Ovary	Alive	0345	4504	1856	607	598	1801	8460	Central counties of metropolitan areas ge 1 million pop	345	1988	58	White	C56.9-Ovary	1	0	0	0
Rural	Yes	Endometrial cancer	50	White	Female	1988	Married (including common law)	Hospital inpatient/outpatient or clinic	00728316	Blank(s)	04080	Counties in metropolitan areas ge 1 million pop	Blank(s)	Blank(s)	Blank(s)	Blank(s)	Blank(s)	Blank(s)	Complete dates are available and there are more than 0 days of survival	Alive or dead of other cause	Alive or dead due to cancer	Active follow-up	One primary only	8140	Well differentiated; Grade I	Blank(s)	No radiation and/or cancer-directed surgery	No/Unknown	None/Unknown	Surgery performed	C54.9-Corpus uteri	Alive	0346	4504	1856	607	598	1801	8140	Central counties of metropolitan areas ge 1 million pop	346	1988	50	White	C54.9-Corpus uteri	1	0	0	0
Rural	Yes	Endometrial cancer	66	White	Female	1988	Married (including common law)	Hospital inpatient/outpatient or clinic	00728334	Blank(s)	04080	Counties in metropolitan areas ge 1 million pop	Blank(s)	Blank(s)	Blank(s)	Blank(s)	Blank(s)	Blank(s)	Complete dates are available and there are more than 0 days of survival	Alive or dead of other cause	Alive or dead due to cancer	Active follow-up	One primary only	8140	Well differentiated; Grade I	Blank(s)	No radiation and/or cancer-directed surgery	No/Unknown	None/Unknown	Surgery performed	C54.9-Corpus uteri	Alive	0148	4504	1856	607	598	1801	8140	Central counties of metropolitan areas ge 1 million pop	148	1988	66	White	C54.9-Corpus uteri	1	0	0	0
Rural	Yes	Endometrial cancer	57	White	Female	1988	Married (including common law)	Hospital inpatient/outpatient or clinic	01134009	Blank(s)	04080	Counties in metropolitan areas ge 1 million pop	Blank(s)	Blank(s)	Blank(s)	Blank(s)	Blank(s)	Blank(s)	Complete dates are available and there are more than 0 days of survival	Alive or dead of other cause	Dead (attributable to causes other than this cancer dx)	Active follow-up	One primary only	8140	Moderately differentiated; Grade II	Blank(s)	No radiation and/or cancer-directed surgery	No/Unknown	None/Unknown	Surgery performed	C54.9-Corpus uteri	Dead	0341	4504	1856	607	598	1801	8140	Central counties of metropolitan areas ge 1 million pop	341	1988	57	White	C54.9-Corpus uteri	1	0	2	1
Rural	Yes	Endometrial cancer	74	White	Female	1988	Divorced	Hospital inpatient/outpatient or clinic	01134233	Blank(s)	04080	Counties in metropolitan areas ge 1 million pop	Blank(s)	Blank(s)	Blank(s)	Blank(s)	Blank(s)	Blank(s)	Complete dates are available and there are more than 0 days of survival	Alive or dead of other cause	Dead (attributable to causes other than this cancer dx)	Active follow-up	One primary only	8140	Moderately differentiated; Grade II	Blank(s)	Radiation after surgery	No/Unknown	Beam radiation	Surgery performed	C54.9-Corpus uteri	Dead	0134	4504	1856	607	598	1801	8140	Central counties of metropolitan areas ge 1 million pop	134	1988	74	White	C54.9-Corpus uteri	1	0	2	1
Rural	Yes	Endometrial cancer	59	White	Female	1988	Married (including common law)	Hospital inpatient/outpatient or clinic	01136446	Blank(s)	03836	Counties in metropolitan areas ge 1 million pop	Blank(s)	Blank(s)	Blank(s)	Blank(s)	Blank(s)	Blank(s)	Complete dates are available and there are more than 0 days of survival	Alive or dead of other cause	Alive or dead due to cancer	Active follow-up	One primary only	8140	Well differentiated; Grade I	Blank(s)	No radiation and/or cancer-directed surgery	No/Unknown	None/Unknown	Surgery performed	C54.9-Corpus uteri	Alive	0344	5165	1353	500	345	1332	8140	Central counties of metropolitan areas ge 1 million pop	344	1988	59	White	C54.9-Corpus uteri	1	0	0	0
Rural	Yes	Endometrial cancer	62	White	Female	1988	Married (including common law)	Hospital inpatient/outpatient or clinic	01136836	Blank(s)	03836	Counties in metropolitan areas ge 1 million pop	Blank(s)	Blank(s)	Blank(s)	Blank(s)	Blank(s)	Blank(s)	Complete dates are available and there are more than 0 days of survival	Dead (attributable to this cancer dx)	Alive or dead due to cancer	Active follow-up	One primary only	8140	Moderately differentiated; Grade II	Blank(s)	Radiation after surgery	No/Unknown	Beam radiation	Surgery performed	C54.9-Corpus uteri	Dead	0018	5165	1353	500	345	1332	8140	Central counties of metropolitan areas ge 1 million pop	18	1988	62	White	C54.9-Corpus uteri	1	0	1	1
Rural	Yes	Ovarian cancer	42	White	Female	1988	Married (including common law)	Hospital inpatient/outpatient or clinic	01138088	Blank(s)	03836	Counties in metropolitan areas ge 1 million pop	Blank(s)	Blank(s)	Blank(s)	Blank(s)	Blank(s)	Blank(s)	Complete dates are available and there are more than 0 days of survival	Alive or dead of other cause	Alive or dead due to cancer	Active follow-up	One primary only	8460	Poorly differentiated; Grade III	Blank(s)	No radiation and/or cancer-directed surgery	Yes	None/Unknown	Surgery performed	C56.9-Ovary	Alive	0347	5165	1353	500	345	1332	8460	Central counties of metropolitan areas ge 1 million pop	347	1988	42	White	C56.9-Ovary	1	0	0	0
Rural	Not Performed	Cervical cancer	54	White	Female	1988	Married (including common law)	Hospital inpatient/outpatient or clinic	01138489	Blank(s)	05397	Counties in metropolitan areas ge 1 million pop	Blank(s)	Blank(s)	Blank(s)	Blank(s)	Blank(s)	Blank(s)	Complete dates are available and there are more than 0 days of survival	Alive or dead of other cause	Dead (attributable to causes other than this cancer dx)	Active follow-up	One primary only	8072	Poorly differentiated; Grade III	Blank(s)	No radiation and/or cancer-directed surgery	No/Unknown	Combination of beam with implants or isotopes	Not recommended	C53.9-Cervix uteri	Dead	0011	5916	805	340	258	1325	8072	Central counties of metropolitan areas ge 1 million pop	11	1988	54	White	C53.9-Cervix uteri	1	0	2	1
Rural	Yes	Endometrial cancer	62	White	Female	1988	Married (including common law)	Hospital inpatient/outpatient or clinic	01138594	Blank(s)	05397	Counties in metropolitan areas ge 1 million pop	Blank(s)	Blank(s)	Blank(s)	Blank(s)	Blank(s)	Blank(s)	Complete dates are available and there are more than 0 days of survival	Alive or dead of other cause	Alive or dead due to cancer	Active follow-up	One primary only	8570	Moderately differentiated; Grade II	Blank(s)	No radiation and/or cancer-directed surgery	No/Unknown	None/Unknown	Surgery performed	C54.9-Corpus uteri	Alive	0347	5916	805	340	258	1325	8570	Central counties of metropolitan areas ge 1 million pop	347	1988	62	White	C54.9-Corpus uteri	1	0	0	0
Rural	Yes	Endometrial cancer	68	White	Female	1988	Widowed	Hospital inpatient/outpatient or clinic	01138657	Blank(s)	05397	Counties in metropolitan areas ge 1 million pop	Blank(s)	Blank(s)	Blank(s)	Blank(s)	Blank(s)	Blank(s)	Complete dates are available and there are more than 0 days of survival	Alive or dead of other cause	Dead (attributable to causes other than this cancer dx)	Active follow-up	One primary only	8140	Poorly differentiated; Grade III	Blank(s)	Radiation before and after surgery	No/Unknown	Combination of beam with implants or isotopes	Surgery performed	C54.9-Corpus uteri	Dead	0058	5916	805	340	258	1325	8140	Central counties of metropolitan areas ge 1 million pop	58	1988	68	White	C54.9-Corpus uteri	1	0	2	1
Rural	Yes	Ovarian cancer	50	White	Female	1988	Single (never married)	Hospital inpatient/outpatient or clinic	01139235	Blank(s)	05397	Counties in metropolitan areas ge 1 million pop	Blank(s)	Blank(s)	Blank(s)	Blank(s)	Blank(s)	Blank(s)	Complete dates are available and there are more than 0 days of survival	Dead (attributable to this cancer dx)	Alive or dead due to cancer	Active follow-up	One primary only	8260	Poorly differentiated; Grade III	Blank(s)	No radiation and/or cancer-directed surgery	Yes	None/Unknown	Surgery performed	C56.9-Ovary	Dead	0055	5916	805	340	258	1325	8260	Central counties of metropolitan areas ge 1 million pop	55	1988	50	White	C56.9-Ovary	1	0	1	1
Rural	Yes	Ovarian cancer	59	White	Female	1988	Single (never married)	Hospital inpatient/outpatient or clinic	01139311	Blank(s)	05397	Counties in metropolitan areas ge 1 million pop	Blank(s)	Blank(s)	Blank(s)	Blank(s)	Blank(s)	Blank(s)	Complete dates are available and there are more than 0 days of survival	Dead (attributable to this cancer dx)	Alive or dead due to cancer	Active follow-up	One primary only	8260	Poorly differentiated; Grade III	Blank(s)	No radiation and/or cancer-directed surgery	Yes	None/Unknown	Surgery performed	C56.9-Ovary	Dead	0135	5916	805	340	258	1325	8260	Central counties of metropolitan areas ge 1 million pop	135	1988	59	White	C56.9-Ovary	1	0	1	1
Rural	Yes	Endometrial cancer	69	White	Female	1988	Single (never married)	Hospital inpatient/outpatient or clinic	01139339	Blank(s)	05137	Counties in metropolitan areas ge 1 million pop	Blank(s)	Blank(s)	Blank(s)	Blank(s)	Blank(s)	Blank(s)	Complete dates are available and there are more than 0 days of survival	Alive or dead of other cause	Dead (attributable to causes other than this cancer dx)	Active follow-up	One primary only	8140	Well differentiated; Grade I	Blank(s)	No radiation and/or cancer-directed surgery	No/Unknown	None/Unknown	Surgery performed	C54.9-Corpus uteri	Dead	0176	4056	2198	627	1226	3398	8140	Central counties of metropolitan areas ge 1 million pop	176	1988	69	White	C54.9-Corpus uteri	1	0	2	1
Rural	Yes	Endometrial cancer	69	White	Female	1988	Widowed	Hospital inpatient/outpatient or clinic	01139370	Blank(s)	04390	Counties in metropolitan areas ge 1 million pop	Blank(s)	Blank(s)	Blank(s)	Blank(s)	Blank(s)	Blank(s)	Complete dates are available and there are more than 0 days of survival	Dead (attributable to this cancer dx)	Alive or dead due to cancer	Active follow-up	One primary only	8570	Poorly differentiated; Grade III	Blank(s)	Radiation after surgery	No/Unknown	Beam radiation	Surgery performed	C54.9-Corpus uteri	Dead	0016	5343	1589	420	613	2536	8570	Central counties of metropolitan areas ge 1 million pop	16	1988	69	White	C54.9-Corpus uteri	1	0	1	1
Rural	Yes	Endometrial cancer	64	White	Female	1988	Married (including common law)	Hospital inpatient/outpatient or clinic	01139508	Blank(s)	05137	Counties in metropolitan areas ge 1 million pop	Blank(s)	Blank(s)	Blank(s)	Blank(s)	Blank(s)	Blank(s)	Complete dates are available and there are more than 0 days of survival	Alive or dead of other cause	Dead (attributable to causes other than this cancer dx)	Active follow-up	One primary only	8140	Well differentiated; Grade I	Blank(s)	No radiation and/or cancer-directed surgery	No/Unknown	None/Unknown	Surgery performed	C54.9-Corpus uteri	Dead	0292	4056	2198	627	1226	3398	8140	Central counties of metropolitan areas ge 1 million pop	292	1988	64	White	C54.9-Corpus uteri	1	0	2	1
Rural	Yes	Cervical cancer	43	Black	Female	1988	Married (including common law)	Hospital inpatient/outpatient or clinic	01139935	Blank(s)	05137	Counties in metropolitan areas ge 1 million pop	Blank(s)	Blank(s)	Blank(s)	Blank(s)	Blank(s)	Blank(s)	Complete dates are available and there are more than 0 days of survival	Alive or dead of other cause	Alive or dead due to cancer	Active follow-up	One primary only	8071	Moderately differentiated; Grade II	Blank(s)	No radiation and/or cancer-directed surgery	No/Unknown	None/Unknown	Surgery performed	C53.9-Cervix uteri	Alive	0346	4056	2198	627	1226	3398	8071	Central counties of metropolitan areas ge 1 million pop	346	1988	43	Black	C53.9-Cervix uteri	1	0	0	0
Rural	Yes	Endometrial cancer	54	White	Female	1988	Married (including common law)	Hospital inpatient/outpatient or clinic	01141214	Blank(s)	04390	Counties in metropolitan areas ge 1 million pop	Blank(s)	Blank(s)	Blank(s)	Blank(s)	Blank(s)	Blank(s)	Complete dates are available and there are more than 0 days of survival	Alive or dead of other cause	Alive or dead due to cancer	Active follow-up	One primary only	8140	Well differentiated; Grade I	Blank(s)	No radiation and/or cancer-directed surgery	No/Unknown	None/Unknown	Surgery performed	C54.9-Corpus uteri	Alive	0346	5343	1589	420	613	2536	8140	Central counties of metropolitan areas ge 1 million pop	346	1988	54	White	C54.9-Corpus uteri	1	0	0	0
Rural	Yes	Endometrial cancer	51	Filipino	Female	1988	Married (including common law)	Hospital inpatient/outpatient or clinic	01141741	Blank(s)	05137	Counties in metropolitan areas ge 1 million pop	Blank(s)	Blank(s)	Blank(s)	Blank(s)	Blank(s)	Blank(s)	Complete dates are available and there are more than 0 days of survival	Alive or dead of other cause	Dead (attributable to causes other than this cancer dx)	Active follow-up	One primary only	8140	Moderately differentiated; Grade II	Blank(s)	No radiation and/or cancer-directed surgery	No/Unknown	None/Unknown	Surgery performed	C54.9-Corpus uteri	Dead	0340	4056	2198	627	1226	3398	8140	Central counties of metropolitan areas ge 1 million pop	340	1988	51	Other	C54.9-Corpus uteri	1	0	2	1
Rural	Yes	Ovarian cancer	43	White	Female	1988	Married (including common law)	Hospital inpatient/outpatient or clinic	01143481	Blank(s)	05137	Counties in metropolitan areas ge 1 million pop	Blank(s)	Blank(s)	Blank(s)	Blank(s)	Blank(s)	Blank(s)	Complete dates are available and there are more than 0 days of survival	Alive or dead of other cause	Alive or dead due to cancer	Active follow-up	One primary only	8470	Moderately differentiated; Grade II	Blank(s)	No radiation and/or cancer-directed surgery	No/Unknown	None/Unknown	Surgery performed	C56.9-Ovary	Alive	0347	4056	2198	627	1226	3398	8470	Central counties of metropolitan areas ge 1 million pop	347	1988	43	White	C56.9-Ovary	1	0	0	0
Rural	Yes	Cervical cancer	46	White	Female	1988	Single (never married)	Hospital inpatient/outpatient or clinic	01144117	Blank(s)	05137	Counties in metropolitan areas ge 1 million pop	Blank(s)	Blank(s)	Blank(s)	Blank(s)	Blank(s)	Blank(s)	Complete dates are available and there are more than 0 days of survival	Alive or dead of other cause	Dead (attributable to causes other than this cancer dx)	Active follow-up	One primary only	8070	Poorly differentiated; Grade III	Blank(s)	Radiation after surgery	No/Unknown	Combination of beam with implants or isotopes	Surgery performed	C53.9-Cervix uteri	Dead	0289	4056	2198	627	1226	3398	8070	Central counties of metropolitan areas ge 1 million pop	289	1988	46	White	C53.9-Cervix uteri	1	0	2	1
Rural	Yes	Endometrial cancer	77	White	Female	1988	Married (including common law)	Hospital inpatient/outpatient or clinic	01144823	Blank(s)	05397	Counties in metropolitan areas ge 1 million pop	Blank(s)	Blank(s)	Blank(s)	Blank(s)	Blank(s)	Blank(s)	Complete dates are available and there are more than 0 days of survival	Dead (attributable to this cancer dx)	Alive or dead due to cancer	Active follow-up	One primary only	8260	Poorly differentiated; Grade III	Blank(s)	Radiation after surgery	No/Unknown	Combination of beam with implants or isotopes	Surgery performed	C54.9-Corpus uteri	Dead	0178	5916	805	340	258	1325	8260	Central counties of metropolitan areas ge 1 million pop	178	1988	77	White	C54.9-Corpus uteri	1	0	1	1
Rural	Yes	Endometrial cancer	78	White	Female	1988	Married (including common law)	Hospital inpatient/outpatient or clinic	01145154	Blank(s)	03836	Counties in metropolitan areas ge 1 million pop	Blank(s)	Blank(s)	Blank(s)	Blank(s)	Blank(s)	Blank(s)	Complete dates are available and there are more than 0 days of survival	Alive or dead of other cause	Dead (attributable to causes other than this cancer dx)	Active follow-up	One primary only	8140	Well differentiated; Grade I	Blank(s)	No radiation and/or cancer-directed surgery	No/Unknown	None/Unknown	Surgery performed	C54.9-Corpus uteri	Dead	0079	5165	1353	500	345	1332	8140	Central counties of metropolitan areas ge 1 million pop	79	1988	78	White	C54.9-Corpus uteri	1	0	2	1
Rural	Yes	Ovarian cancer	55	White	Female	1988	Widowed	Hospital inpatient/outpatient or clinic	01145773	Blank(s)	04080	Counties in metropolitan areas ge 1 million pop	Blank(s)	Blank(s)	Blank(s)	Blank(s)	Blank(s)	Blank(s)	Complete dates are available and there are more than 0 days of survival	Dead (attributable to this cancer dx)	Alive or dead due to cancer	Active follow-up	One primary only	8441	Moderately differentiated; Grade II	Blank(s)	No radiation and/or cancer-directed surgery	Yes	None/Unknown	Surgery performed	C56.9-Ovary	Dead	0009	4504	1856	607	598	1801	8441	Central counties of metropolitan areas ge 1 million pop	9	1988	55	White	C56.9-Ovary	1	0	1	1
Rural	Yes	Endometrial cancer	71	White	Female	1988	Widowed	Hospital inpatient/outpatient or clinic	01147137	Blank(s)	04080	Counties in metropolitan areas ge 1 million pop	Blank(s)	Blank(s)	Blank(s)	Blank(s)	Blank(s)	Blank(s)	Complete dates are available and there are more than 0 days of survival	Alive or dead of other cause	Dead (attributable to causes other than this cancer dx)	Active follow-up	One primary only	8140	Moderately differentiated; Grade II	Blank(s)	No radiation and/or cancer-directed surgery	No/Unknown	None/Unknown	Surgery performed	C54.9-Corpus uteri	Dead	0182	4504	1856	607	598	1801	8140	Central counties of metropolitan areas ge 1 million pop	182	1988	71	White	C54.9-Corpus uteri	1	0	2	1
Rural	Not Performed	Cervical cancer	60	White	Female	1988	Married (including common law)	Hospital inpatient/outpatient or clinic	01147279	Blank(s)	04080	Counties in metropolitan areas ge 1 million pop	Blank(s)	Blank(s)	Blank(s)	Blank(s)	Blank(s)	Blank(s)	Complete dates are available and there are more than 0 days of survival	Dead (attributable to this cancer dx)	Alive or dead due to cancer	Active follow-up	One primary only	8140	Poorly differentiated; Grade III	Blank(s)	No radiation and/or cancer-directed surgery	No/Unknown	Combination of beam with implants or isotopes	Not recommended	C53.9-Cervix uteri	Dead	0070	4504	1856	607	598	1801	8140	Central counties of metropolitan areas ge 1 million pop	70	1988	60	White	C53.9-Cervix uteri	1	0	1	1
Rural	Not Performed	Cervical cancer	60	White	Female	1988	Widowed	Hospital inpatient/outpatient or clinic	01149388	Blank(s)	05137	Counties in metropolitan areas ge 1 million pop	Blank(s)	Blank(s)	Blank(s)	Blank(s)	Blank(s)	Blank(s)	Complete dates are available and there are more than 0 days of survival	Dead (attributable to this cancer dx)	Alive or dead due to cancer	Active follow-up	One primary only	8070	Moderately differentiated; Grade II	Blank(s)	No radiation and/or cancer-directed surgery	No/Unknown	Combination of beam with implants or isotopes	Not recommended	C53.9-Cervix uteri	Dead	0011	4056	2198	627	1226	3398	8070	Central counties of metropolitan areas ge 1 million pop	11	1988	60	White	C53.9-Cervix uteri	1	0	1	1
Rural	Yes	Endometrial cancer	73	White	Female	1988	Married (including common law)	Hospital inpatient/outpatient or clinic	01149406	Blank(s)	05137	Counties in metropolitan areas ge 1 million pop	Blank(s)	Blank(s)	Blank(s)	Blank(s)	Blank(s)	Blank(s)	Complete dates are available and there are more than 0 days of survival	Alive or dead of other cause	Dead (attributable to causes other than this cancer dx)	Active follow-up	One primary only	8560	Poorly differentiated; Grade III	Blank(s)	No radiation and/or cancer-directed surgery	No/Unknown	None/Unknown	Surgery performed	C54.9-Corpus uteri	Dead	0170	4056	2198	627	1226	3398	8560	Central counties of metropolitan areas ge 1 million pop	170	1988	73	White	C54.9-Corpus uteri	1	0	2	1
Rural	Yes	Endometrial cancer	69	White	Female	1988	Divorced	Hospital inpatient/outpatient or clinic	01150296	Blank(s)	04390	Counties in metropolitan areas ge 1 million pop	Blank(s)	Blank(s)	Blank(s)	Blank(s)	Blank(s)	Blank(s)	Complete dates are available and there are more than 0 days of survival	Alive or dead of other cause	Dead (attributable to causes other than this cancer dx)	Active follow-up	One primary only	8140	Poorly differentiated; Grade III	Blank(s)	No radiation and/or cancer-directed surgery	No/Unknown	None/Unknown	Surgery performed	C54.9-Corpus uteri	Dead	0231	5343	1589	420	613	2536	8140	Central counties of metropolitan areas ge 1 million pop	231	1988	69	White	C54.9-Corpus uteri	1	0	2	1
Rural	Yes	Endometrial cancer	87	White	Female	1988	Widowed	Hospital inpatient/outpatient or clinic	01150561	Blank(s)	04390	Counties in metropolitan areas ge 1 million pop	Blank(s)	Blank(s)	Blank(s)	Blank(s)	Blank(s)	Blank(s)	Complete dates are available and there are more than 0 days of survival	Alive or dead of other cause	Dead (attributable to causes other than this cancer dx)	Active follow-up	One primary only	8140	Well differentiated; Grade I	Blank(s)	No radiation and/or cancer-directed surgery	No/Unknown	None/Unknown	Surgery performed	C54.9-Corpus uteri	Dead	0103	5343	1589	420	613	2536	8140	Central counties of metropolitan areas ge 1 million pop	103	1988	87	White	C54.9-Corpus uteri	1	0	2	1
Rural	Yes	Endometrial cancer	81	White	Female	1988	Single (never married)	Hospital inpatient/outpatient or clinic	01150772	Blank(s)	04390	Counties in metropolitan areas ge 1 million pop	Blank(s)	Blank(s)	Blank(s)	Blank(s)	Blank(s)	Blank(s)	Complete dates are available and there are more than 0 days of survival	Alive or dead of other cause	Dead (attributable to causes other than this cancer dx)	Active follow-up	One primary only	8140	Moderately differentiated; Grade II	Blank(s)	No radiation and/or cancer-directed surgery	No/Unknown	None/Unknown	Surgery performed	C54.9-Corpus uteri	Dead	0131	5343	1589	420	613	2536	8140	Central counties of metropolitan areas ge 1 million pop	131	1988	81	White	C54.9-Corpus uteri	1	0	2	1
Rural	Yes	Ovarian cancer	61	White	Female	1988	Divorced	Hospital inpatient/outpatient or clinic	01150980	Blank(s)	04390	Counties in metropolitan areas ge 1 million pop	Blank(s)	Blank(s)	Blank(s)	Blank(s)	Blank(s)	Blank(s)	Complete dates are available and there are more than 0 days of survival	Alive or dead of other cause	Dead (attributable to causes other than this cancer dx)	Active follow-up	One primary only	8441	Poorly differentiated; Grade III	Blank(s)	No radiation and/or cancer-directed surgery	Yes	None/Unknown	Surgery performed	C56.9-Ovary	Dead	0027	5343	1589	420	613	2536	8441	Central counties of metropolitan areas ge 1 million pop	27	1988	61	White	C56.9-Ovary	1	0	2	1
Rural	Yes	Ovarian cancer	68	White	Female	1988	Married (including common law)	Hospital inpatient/outpatient or clinic	01151365	Blank(s)	04390	Counties in metropolitan areas ge 1 million pop	Blank(s)	Blank(s)	Blank(s)	Blank(s)	Blank(s)	Blank(s)	Complete dates are available and there are more than 0 days of survival	Alive or dead of other cause	Dead (attributable to causes other than this cancer dx)	Active follow-up	One primary only	8441	Well differentiated; Grade I	Blank(s)	No radiation and/or cancer-directed surgery	No/Unknown	None/Unknown	Surgery performed	C56.9-Ovary	Dead	0153	5343	1589	420	613	2536	8441	Central counties of metropolitan areas ge 1 million pop	153	1988	68	White	C56.9-Ovary	1	0	2	1
Rural	Yes	Endometrial cancer	50	White	Female	1988	Married (including common law)	Hospital inpatient/outpatient or clinic	01151634	Blank(s)	04390	Counties in metropolitan areas ge 1 million pop	Blank(s)	Blank(s)	Blank(s)	Blank(s)	Blank(s)	Blank(s)	Complete dates are available and there are more than 0 days of survival	Alive or dead of other cause	Alive or dead due to cancer	Active follow-up	One primary only	8140	Moderately differentiated; Grade II	Blank(s)	No radiation and/or cancer-directed surgery	No/Unknown	None/Unknown	Surgery performed	C54.9-Corpus uteri	Alive	0343	5343	1589	420	613	2536	8140	Central counties of metropolitan areas ge 1 million pop	343	1988	50	White	C54.9-Corpus uteri	1	0	0	0
Rural	Yes	Endometrial cancer	83	White	Female	1988	Widowed	Hospital inpatient/outpatient or clinic	01151846	Blank(s)	04390	Counties in metropolitan areas ge 1 million pop	Blank(s)	Blank(s)	Blank(s)	Blank(s)	Blank(s)	Blank(s)	Complete dates are available and there are more than 0 days of survival	Alive or dead of other cause	Dead (attributable to causes other than this cancer dx)	Active follow-up	One primary only	8140	Well differentiated; Grade I	Blank(s)	No radiation and/or cancer-directed surgery	No/Unknown	None/Unknown	Surgery performed	C54.9-Corpus uteri	Dead	0202	5343	1589	420	613	2536	8140	Central counties of metropolitan areas ge 1 million pop	202	1988	83	White	C54.9-Corpus uteri	1	0	2	1
Rural	Yes	Endometrial cancer	62	Black	Female	1988	Widowed	Hospital inpatient/outpatient or clinic	01154037	Blank(s)	04080	Counties in metropolitan areas ge 1 million pop	Blank(s)	Blank(s)	Blank(s)	Blank(s)	Blank(s)	Blank(s)	Complete dates are available and there are more than 0 days of survival	Alive or dead of other cause	Dead (attributable to causes other than this cancer dx)	Active follow-up	One primary only	8140	Well differentiated; Grade I	Blank(s)	No radiation and/or cancer-directed surgery	No/Unknown	None/Unknown	Surgery performed	C54.9-Corpus uteri	Dead	0158	4504	1856	607	598	1801	8140	Central counties of metropolitan areas ge 1 million pop	158	1988	62	Black	C54.9-Corpus uteri	1	0	2	1
Rural	Yes	Endometrial cancer	61	White	Female	1988	Widowed	Hospital inpatient/outpatient or clinic	01154796	Blank(s)	04080	Counties in metropolitan areas ge 1 million pop	Blank(s)	Blank(s)	Blank(s)	Blank(s)	Blank(s)	Blank(s)	Complete dates are available and there are more than 0 days of survival	Alive or dead of other cause	Dead (attributable to causes other than this cancer dx)	Active follow-up	One primary only	8140	Moderately differentiated; Grade II	Blank(s)	No radiation and/or cancer-directed surgery	No/Unknown	None/Unknown	Surgery performed	C54.9-Corpus uteri	Dead	0217	4504	1856	607	598	1801	8140	Central counties of metropolitan areas ge 1 million pop	217	1988	61	White	C54.9-Corpus uteri	1	0	2	1
Rural	Yes	Endometrial cancer	66	White	Female	1988	Married (including common law)	Hospital inpatient/outpatient or clinic	01155473	Blank(s)	04390	Counties in metropolitan areas ge 1 million pop	Blank(s)	Blank(s)	Blank(s)	Blank(s)	Blank(s)	Blank(s)	Complete dates are available and there are more than 0 days of survival	Alive or dead of other cause	Dead (attributable to causes other than this cancer dx)	Active follow-up	One primary only	8140	Moderately differentiated; Grade II	Blank(s)	Radiation after surgery	No/Unknown	Beam radiation	Surgery performed	C54.9-Corpus uteri	Dead	0173	5343	1589	420	613	2536	8140	Central counties of metropolitan areas ge 1 million pop	173	1988	66	White	C54.9-Corpus uteri	1	0	2	1
Rural	Not Performed	Endometrial cancer	80	White	Female	1988	Single (never married)	Hospital inpatient/outpatient or clinic	01155502	Blank(s)	04390	Counties in metropolitan areas ge 1 million pop	Blank(s)	Blank(s)	Blank(s)	Blank(s)	Blank(s)	Blank(s)	Complete dates are available and there are more than 0 days of survival	Dead (attributable to this cancer dx)	Alive or dead due to cancer	Active follow-up	One primary only	8560	Poorly differentiated; Grade III	Blank(s)	No radiation and/or cancer-directed surgery	No/Unknown	Beam radiation	Not recommended	C54.9-Corpus uteri	Dead	0006	5343	1589	420	613	2536	8560	Central counties of metropolitan areas ge 1 million pop	6	1988	80	White	C54.9-Corpus uteri	1	0	1	1
Rural	Yes	Endometrial cancer	46	White	Female	1988	Married (including common law)	Hospital inpatient/outpatient or clinic	01155691	Blank(s)	04390	Counties in metropolitan areas ge 1 million pop	Blank(s)	Blank(s)	Blank(s)	Blank(s)	Blank(s)	Blank(s)	Complete dates are available and there are more than 0 days of survival	Alive or dead of other cause	Alive or dead due to cancer	Active follow-up	One primary only	8140	Well differentiated; Grade I	Blank(s)	No radiation and/or cancer-directed surgery	No/Unknown	None/Unknown	Surgery performed	C54.9-Corpus uteri	Alive	0345	5343	1589	420	613	2536	8140	Central counties of metropolitan areas ge 1 million pop	345	1988	46	White	C54.9-Corpus uteri	1	0	0	0
Rural	Yes	Endometrial cancer	67	White	Female	1988	Married (including common law)	Hospital inpatient/outpatient or clinic	01155900	Blank(s)	04390	Counties in metropolitan areas ge 1 million pop	Blank(s)	Blank(s)	Blank(s)	Blank(s)	Blank(s)	Blank(s)	Complete dates are available and there are more than 0 days of survival	Alive or dead of other cause	Dead (attributable to causes other than this cancer dx)	Active follow-up	One primary only	8140	Moderately differentiated; Grade II	Blank(s)	No radiation and/or cancer-directed surgery	No/Unknown	None/Unknown	Surgery performed	C54.9-Corpus uteri	Dead	0237	5343	1589	420	613	2536	8140	Central counties of metropolitan areas ge 1 million pop	237	1988	67	White	C54.9-Corpus uteri	1	0	2	1
Rural	Yes	Endometrial cancer	47	White	Female	1988	Married (including common law)	Hospital inpatient/outpatient or clinic	01155961	Blank(s)	04390	Counties in metropolitan areas ge 1 million pop	Blank(s)	Blank(s)	Blank(s)	Blank(s)	Blank(s)	Blank(s)	Complete dates are available and there are more than 0 days of survival	Alive or dead of other cause	Alive or dead due to cancer	Active follow-up	One primary only	8140	Moderately differentiated; Grade II	Blank(s)	No radiation and/or cancer-directed surgery	No/Unknown	None/Unknown	Surgery performed	C54.9-Corpus uteri	Alive	0347	5343	1589	420	613	2536	8140	Central counties of metropolitan areas ge 1 million pop	347	1988	47	White	C54.9-Corpus uteri	1	0	0	0
Rural	Yes	Endometrial cancer	47	Chinese	Female	1988	Separated	Hospital inpatient/outpatient or clinic	01156292	Blank(s)	05137	Counties in metropolitan areas ge 1 million pop	Blank(s)	Blank(s)	Blank(s)	Blank(s)	Blank(s)	Blank(s)	Complete dates are available and there are more than 0 days of survival	Alive or dead of other cause	Alive or dead due to cancer	Active follow-up	One primary only	8260	Well differentiated; Grade I	Blank(s)	No radiation and/or cancer-directed surgery	No/Unknown	None/Unknown	Surgery performed	C54.9-Corpus uteri	Alive	0343	4056	2198	627	1226	3398	8260	Central counties of metropolitan areas ge 1 million pop	343	1988	47	Other	C54.9-Corpus uteri	1	0	0	0
Rural	Recommended but not performed	Endometrial cancer	35	Vietnamese (1988+)	Female	1988	Married (including common law)	Hospital inpatient/outpatient or clinic	01156331	Blank(s)	05137	Counties in metropolitan areas ge 1 million pop	Blank(s)	Blank(s)	Blank(s)	Blank(s)	Blank(s)	Blank(s)	Complete dates are available and there are more than 0 days of survival	Alive or dead of other cause	Dead (attributable to causes other than this cancer dx)	Active follow-up	One primary only	8140	Well differentiated; Grade I	Blank(s)	No radiation and/or cancer-directed surgery	No/Unknown	None/Unknown	Recommended but not performed, patient refused	C54.9-Corpus uteri	Dead	0267	4056	2198	627	1226	3398	8140	Central counties of metropolitan areas ge 1 million pop	267	1988	35	Other	C54.9-Corpus uteri	1	0	2	1
Rural	Not Performed	Cervical cancer	67	Black	Female	1988	Widowed	Hospital inpatient/outpatient or clinic	01157733	Blank(s)	05137	Counties in metropolitan areas ge 1 million pop	Blank(s)	Blank(s)	Blank(s)	Blank(s)	Blank(s)	Blank(s)	Complete dates are available and there are more than 0 days of survival	Dead (attributable to this cancer dx)	Alive or dead due to cancer	Active follow-up	One primary only	8140	Poorly differentiated; Grade III	Blank(s)	No radiation and/or cancer-directed surgery	No/Unknown	Beam radiation	Not recommended	C53.9-Cervix uteri	Dead	0004	4056	2198	627	1226	3398	8140	Central counties of metropolitan areas ge 1 million pop	4	1988	67	Black	C53.9-Cervix uteri	1	0	1	1
Rural	Not Performed	Cervical cancer	66	Filipino	Female	1988	Widowed	Hospital inpatient/outpatient or clinic	01157830	Blank(s)	04390	Counties in metropolitan areas ge 1 million pop	Blank(s)	Blank(s)	Blank(s)	Blank(s)	Blank(s)	Blank(s)	Complete dates are available and there are more than 0 days of survival	Dead (attributable to this cancer dx)	Alive or dead due to cancer	Active follow-up	One primary only	8070	Poorly differentiated; Grade III	Blank(s)	No radiation and/or cancer-directed surgery	No/Unknown	Combination of beam with implants or isotopes	Not recommended	C53.9-Cervix uteri	Dead	0013	5343	1589	420	613	2536	8070	Central counties of metropolitan areas ge 1 million pop	13	1988	66	Other	C53.9-Cervix uteri	1	0	1	1
Rural	Yes	Endometrial cancer	57	White	Female	1988	Divorced	Hospital inpatient/outpatient or clinic	01160637	Blank(s)	04080	Counties in metropolitan areas ge 1 million pop	Blank(s)	Blank(s)	Blank(s)	Blank(s)	Blank(s)	Blank(s)	Complete dates are available and there are more than 0 days of survival	Alive or dead of other cause	Alive or dead due to cancer	Active follow-up	One primary only	8140	Well differentiated; Grade I	Blank(s)	No radiation and/or cancer-directed surgery	No/Unknown	None/Unknown	Surgery performed	C54.9-Corpus uteri	Alive	0343	4504	1856	607	598	1801	8140	Central counties of metropolitan areas ge 1 million pop	343	1988	57	White	C54.9-Corpus uteri	1	0	0	0
Rural	Yes	Endometrial cancer	49	Japanese	Female	1988	Married (including common law)	Hospital inpatient/outpatient or clinic	01161539	Blank(s)	04080	Counties in metropolitan areas ge 1 million pop	Blank(s)	Blank(s)	Blank(s)	Blank(s)	Blank(s)	Blank(s)	Complete dates are available and there are more than 0 days of survival	Alive or dead of other cause	Alive or dead due to cancer	Active follow-up	One primary only	8140	Well differentiated; Grade I	Blank(s)	Radiation after surgery	No/Unknown	Beam radiation	Surgery performed	C54.9-Corpus uteri	Alive	0327	4504	1856	607	598	1801	8140	Central counties of metropolitan areas ge 1 million pop	327	1988	49	Other	C54.9-Corpus uteri	1	0	0	0
Rural	Yes	Endometrial cancer	51	Chinese	Female	1988	Married (including common law)	Hospital inpatient/outpatient or clinic	01161716	Blank(s)	04390	Counties in metropolitan areas ge 1 million pop	Blank(s)	Blank(s)	Blank(s)	Blank(s)	Blank(s)	Blank(s)	Complete dates are available and there are more than 0 days of survival	Alive or dead of other cause	Alive or dead due to cancer	Active follow-up	One primary only	8380	Poorly differentiated; Grade III	Blank(s)	Radiation after surgery	No/Unknown	Beam radiation	Surgery performed	C54.9-Corpus uteri	Alive	0343	5343	1589	420	613	2536	8380	Central counties of metropolitan areas ge 1 million pop	343	1988	51	Other	C54.9-Corpus uteri	1	0	0	0
Rural	Yes	Ovarian cancer	69	Asian Indian or Pakistani, NOS (1988+)	Female	1988	Married (including common law)	Hospital inpatient/outpatient or clinic	01162839	Blank(s)	03836	Counties in metropolitan areas ge 1 million pop	Blank(s)	Blank(s)	Blank(s)	Blank(s)	Blank(s)	Blank(s)	Complete dates are available and there are more than 0 days of survival	Dead (attributable to this cancer dx)	Alive or dead due to cancer	Active follow-up	One primary only	8460	Poorly differentiated; Grade III	Blank(s)	No radiation and/or cancer-directed surgery	Yes	None/Unknown	Surgery performed	C56.9-Ovary	Dead	0029	5165	1353	500	345	1332	8460	Central counties of metropolitan areas ge 1 million pop	29	1988	69	Other	C56.9-Ovary	1	0	1	1
Rural	Yes	Ovarian cancer	78	White	Female	1988	Married (including common law)	Hospital inpatient/outpatient or clinic	01163289	Blank(s)	03836	Counties in metropolitan areas ge 1 million pop	Blank(s)	Blank(s)	Blank(s)	Blank(s)	Blank(s)	Blank(s)	Complete dates are available and there are more than 0 days of survival	Dead (attributable to this cancer dx)	Alive or dead due to cancer	Active follow-up	One primary only	8440	Poorly differentiated; Grade III	Blank(s)	No radiation and/or cancer-directed surgery	Yes	None/Unknown	Surgery performed	C56.9-Ovary	Dead	0010	5165	1353	500	345	1332	8440	Central counties of metropolitan areas ge 1 million pop	10	1988	78	White	C56.9-Ovary	1	0	1	1
Rural	Yes	Endometrial cancer	67	White	Female	1988	Widowed	Hospital inpatient/outpatient or clinic	01164324	Blank(s)	04390	Counties in metropolitan areas ge 1 million pop	Blank(s)	Blank(s)	Blank(s)	Blank(s)	Blank(s)	Blank(s)	Complete dates are available and there are more than 0 days of survival	Alive or dead of other cause	Alive or dead due to cancer	Active follow-up	One primary only	8140	Moderately differentiated; Grade II	Blank(s)	No radiation and/or cancer-directed surgery	No/Unknown	None/Unknown	Surgery performed	C54.9-Corpus uteri	Alive	0345	5343	1589	420	613	2536	8140	Central counties of metropolitan areas ge 1 million pop	345	1988	67	White	C54.9-Corpus uteri	1	0	0	0
Rural	Yes	Endometrial cancer	42	White	Female	1988	Married (including common law)	Hospital inpatient/outpatient or clinic	01164581	Blank(s)	03836	Counties in metropolitan areas ge 1 million pop	Blank(s)	Blank(s)	Blank(s)	Blank(s)	Blank(s)	Blank(s)	Complete dates are available and there are more than 0 days of survival	Dead (attributable to this cancer dx)	Alive or dead due to cancer	Active follow-up	One primary only	8140	Well differentiated; Grade I	Blank(s)	No radiation and/or cancer-directed surgery	No/Unknown	None/Unknown	Surgery performed	C54.9-Corpus uteri	Dead	0156	5165	1353	500	345	1332	8140	Central counties of metropolitan areas ge 1 million pop	156	1988	42	White	C54.9-Corpus uteri	1	0	1	1
Rural	Yes	Endometrial cancer	31	White	Female	1988	Single (never married)	Hospital inpatient/outpatient or clinic	01164622	Blank(s)	03836	Counties in metropolitan areas ge 1 million pop	Blank(s)	Blank(s)	Blank(s)	Blank(s)	Blank(s)	Blank(s)	Complete dates are available and there are more than 0 days of survival	Alive or dead of other cause	Alive or dead due to cancer	Active follow-up	One primary only	8140	Poorly differentiated; Grade III	Blank(s)	Radiation after surgery	No/Unknown	Combination of beam with implants or isotopes	Surgery performed	C54.9-Corpus uteri	Alive	0345	5165	1353	500	345	1332	8140	Central counties of metropolitan areas ge 1 million pop	345	1988	31	White	C54.9-Corpus uteri	1	0	0	0
Rural	Yes	Cervical cancer	25	Black	Female	1988	Single (never married)	Hospital inpatient/outpatient or clinic	01164946	Blank(s)	04390	Counties in metropolitan areas ge 1 million pop	Blank(s)	Blank(s)	Blank(s)	Blank(s)	Blank(s)	Blank(s)	Complete dates are available and there are more than 0 days of survival	Alive or dead of other cause	Alive or dead due to cancer	Active follow-up	One primary only	8140	Moderately differentiated; Grade II	Blank(s)	No radiation and/or cancer-directed surgery	No/Unknown	None/Unknown	Surgery performed	C53.9-Cervix uteri	Alive	0342	5343	1589	420	613	2536	8140	Central counties of metropolitan areas ge 1 million pop	342	1988	25	Black	C53.9-Cervix uteri	1	0	0	0
Rural	Not Performed	Cervical cancer	76	White	Female	1988	Widowed	Hospital inpatient/outpatient or clinic	01165929	Blank(s)	04080	Counties in metropolitan areas ge 1 million pop	Blank(s)	Blank(s)	Blank(s)	Blank(s)	Blank(s)	Blank(s)	Complete dates are available and there are more than 0 days of survival	Dead (attributable to this cancer dx)	Alive or dead due to cancer	Active follow-up	One primary only	8070	Poorly differentiated; Grade III	Blank(s)	No radiation and/or cancer-directed surgery	No/Unknown	None/Unknown	Not recommended, contraindicated due to other cond; autopsy only (1973-2002)	C53.9-Cervix uteri	Dead	0012	4504	1856	607	598	1801	8070	Central counties of metropolitan areas ge 1 million pop	12	1988	76	White	C53.9-Cervix uteri	1	0	1	1
Rural	Yes	Endometrial cancer	66	White	Female	1988	Widowed	Hospital inpatient/outpatient or clinic	01165966	Blank(s)	04080	Counties in metropolitan areas ge 1 million pop	Blank(s)	Blank(s)	Blank(s)	Blank(s)	Blank(s)	Blank(s)	Complete dates are available and there are more than 0 days of survival	Alive or dead of other cause	Dead (attributable to causes other than this cancer dx)	Active follow-up	One primary only	8140	Well differentiated; Grade I	Blank(s)	Radiation after surgery	No/Unknown	Combination of beam with implants or isotopes	Surgery performed	C54.9-Corpus uteri	Dead	0042	4504	1856	607	598	1801	8140	Central counties of metropolitan areas ge 1 million pop	42	1988	66	White	C54.9-Corpus uteri	1	0	2	1
Rural	Not Performed	Ovarian cancer	81	White	Female	1988	Widowed	Hospital inpatient/outpatient or clinic	01166655	Blank(s)	04080	Counties in metropolitan areas ge 1 million pop	Blank(s)	Blank(s)	Blank(s)	Blank(s)	Blank(s)	Blank(s)	Complete dates are available and there are more than 0 days of survival	Dead (attributable to this cancer dx)	Alive or dead due to cancer	Active follow-up	One primary only	8140	Poorly differentiated; Grade III	Blank(s)	No radiation and/or cancer-directed surgery	No/Unknown	None/Unknown	Not recommended	C56.9-Ovary	Dead	0002	4504	1856	607	598	1801	8140	Central counties of metropolitan areas ge 1 million pop	2	1988	81	White	C56.9-Ovary	1	0	1	1
Rural	Not Performed	Cervical cancer	65	Black	Female	1988	Widowed	Hospital inpatient/outpatient or clinic	01167040	Blank(s)	04080	Counties in metropolitan areas ge 1 million pop	Blank(s)	Blank(s)	Blank(s)	Blank(s)	Blank(s)	Blank(s)	Complete dates are available and there are more than 0 days of survival	Dead (attributable to this cancer dx)	Alive or dead due to cancer	Active follow-up	One primary only	8070	Poorly differentiated; Grade III	Blank(s)	No radiation and/or cancer-directed surgery	No/Unknown	Combination of beam with implants or isotopes	Not recommended	C53.9-Cervix uteri	Dead	0040	4504	1856	607	598	1801	8070	Central counties of metropolitan areas ge 1 million pop	40	1988	65	Black	C53.9-Cervix uteri	1	0	1	1
Rural	Yes	Cervical cancer	33	White	Female	1988	Married (including common law)	Hospital inpatient/outpatient or clinic	01167861	Blank(s)	05137	Counties in metropolitan areas ge 1 million pop	Blank(s)	Blank(s)	Blank(s)	Blank(s)	Blank(s)	Blank(s)	Complete dates are available and there are more than 0 days of survival	Alive or dead of other cause	Alive or dead due to cancer	Active follow-up	One primary only	8140	Moderately differentiated; Grade II	Blank(s)	No radiation and/or cancer-directed surgery	No/Unknown	None/Unknown	Surgery performed	C53.9-Cervix uteri	Alive	0340	4056	2198	627	1226	3398	8140	Central counties of metropolitan areas ge 1 million pop	340	1988	33	White	C53.9-Cervix uteri	1	0	0	0
Rural	Yes	Cervical cancer	54	Black	Female	1988	Widowed	Hospital inpatient/outpatient or clinic	01167945	Blank(s)	04080	Counties in metropolitan areas ge 1 million pop	Blank(s)	Blank(s)	Blank(s)	Blank(s)	Blank(s)	Blank(s)	Complete dates are available and there are more than 0 days of survival	Dead (attributable to this cancer dx)	Alive or dead due to cancer	Active follow-up	One primary only	8072	Poorly differentiated; Grade III	Blank(s)	No radiation and/or cancer-directed surgery	No/Unknown	None/Unknown	Surgery performed	C53.9-Cervix uteri	Dead	0040	4504	1856	607	598	1801	8072	Central counties of metropolitan areas ge 1 million pop	40	1988	54	Black	C53.9-Cervix uteri	1	0	1	1
Rural	Yes	Endometrial cancer	59	White	Female	1988	Married (including common law)	Hospital inpatient/outpatient or clinic	01168151	Blank(s)	03836	Counties in metropolitan areas ge 1 million pop	Blank(s)	Blank(s)	Blank(s)	Blank(s)	Blank(s)	Blank(s)	Complete dates are available and there are more than 0 days of survival	Dead (missing/unknown COD)	Dead (missing/unknown COD)	Active follow-up	One primary only	8140	Well differentiated; Grade I	Blank(s)	No radiation and/or cancer-directed surgery	No/Unknown	None/Unknown	Surgery performed	C54.9-Corpus uteri	Dead	0279	5165	1353	500	345	1332	8140	Central counties of metropolitan areas ge 1 million pop	279	1988	59	White	C54.9-Corpus uteri	1	0	2	1
Rural	Yes	Endometrial cancer	64	White	Female	1988	Married (including common law)	Hospital inpatient/outpatient or clinic	01168434	Blank(s)	04080	Counties in metropolitan areas ge 1 million pop	Blank(s)	Blank(s)	Blank(s)	Blank(s)	Blank(s)	Blank(s)	Complete dates are available and there are more than 0 days of survival	Alive or dead of other cause	Dead (attributable to causes other than this cancer dx)	Active follow-up	One primary only	8140	Moderately differentiated; Grade II	Blank(s)	No radiation and/or cancer-directed surgery	No/Unknown	None/Unknown	Surgery performed	C54.9-Corpus uteri	Dead	0071	4504	1856	607	598	1801	8140	Central counties of metropolitan areas ge 1 million pop	71	1988	64	White	C54.9-Corpus uteri	1	0	2	1
Rural	Yes	Endometrial cancer	64	White	Female	1988	Widowed	Hospital inpatient/outpatient or clinic	01168455	Blank(s)	04080	Counties in metropolitan areas ge 1 million pop	Blank(s)	Blank(s)	Blank(s)	Blank(s)	Blank(s)	Blank(s)	Complete dates are available and there are more than 0 days of survival	Dead (attributable to this cancer dx)	Alive or dead due to cancer	Active follow-up	One primary only	8070	Well differentiated; Grade I	Blank(s)	Radiation after surgery	No/Unknown	Beam radiation	Surgery performed	C54.9-Corpus uteri	Dead	0005	4504	1856	607	598	1801	8070	Central counties of metropolitan areas ge 1 million pop	5	1988	64	White	C54.9-Corpus uteri	1	0	1	1
Rural	Yes	Endometrial cancer	81	White	Female	1988	Widowed	Hospital inpatient/outpatient or clinic	01169268	Blank(s)	05137	Counties in metropolitan areas ge 1 million pop	Blank(s)	Blank(s)	Blank(s)	Blank(s)	Blank(s)	Blank(s)	Complete dates are available and there are more than 0 days of survival	Alive or dead of other cause	Dead (attributable to causes other than this cancer dx)	Active follow-up	One primary only	8140	Poorly differentiated; Grade III	Blank(s)	No radiation and/or cancer-directed surgery	No/Unknown	None/Unknown	Surgery performed	C54.9-Corpus uteri	Dead	0036	4056	2198	627	1226	3398	8140	Central counties of metropolitan areas ge 1 million pop	36	1988	81	White	C54.9-Corpus uteri	1	0	2	1
Rural	Yes	Endometrial cancer	49	White	Female	1988	Married (including common law)	Hospital inpatient/outpatient or clinic	01171074	Blank(s)	03836	Counties in metropolitan areas ge 1 million pop	Blank(s)	Blank(s)	Blank(s)	Blank(s)	Blank(s)	Blank(s)	Complete dates are available and there are more than 0 days of survival	Dead (attributable to this cancer dx)	Alive or dead due to cancer	Active follow-up	One primary only	8310	Poorly differentiated; Grade III	Blank(s)	Radiation prior to surgery	No/Unknown	Beam radiation	Surgery performed	C54.9-Corpus uteri	Dead	0175	5165	1353	500	345	1332	8310	Central counties of metropolitan areas ge 1 million pop	175	1988	49	White	C54.9-Corpus uteri	1	0	1	1
Rural	Yes	Endometrial cancer	49	White	Female	1988	Widowed	Hospital inpatient/outpatient or clinic	01171239	Blank(s)	03836	Counties in metropolitan areas ge 1 million pop	Blank(s)	Blank(s)	Blank(s)	Blank(s)	Blank(s)	Blank(s)	Complete dates are available and there are more than 0 days of survival	Alive or dead of other cause	Alive or dead due to cancer	Active follow-up	One primary only	8140	Well differentiated; Grade I	Blank(s)	No radiation and/or cancer-directed surgery	No/Unknown	None/Unknown	Surgery performed	C54.9-Corpus uteri	Alive	0342	5165	1353	500	345	1332	8140	Central counties of metropolitan areas ge 1 million pop	342	1988	49	White	C54.9-Corpus uteri	1	0	0	0
Rural	Yes	Cervical cancer	30	White	Female	1988	Single (never married)	Hospital inpatient/outpatient or clinic	01171892	Blank(s)	05137	Counties in metropolitan areas ge 1 million pop	Blank(s)	Blank(s)	Blank(s)	Blank(s)	Blank(s)	Blank(s)	Complete dates are available and there are more than 0 days of survival	Alive or dead of other cause	Alive or dead due to cancer	Active follow-up	One primary only	8070	Moderately differentiated; Grade II	Blank(s)	No radiation and/or cancer-directed surgery	No/Unknown	None/Unknown	Surgery performed	C53.9-Cervix uteri	Alive	0342	4056	2198	627	1226	3398	8070	Central counties of metropolitan areas ge 1 million pop	342	1988	30	White	C53.9-Cervix uteri	1	0	0	0
Rural	Yes	Endometrial cancer	52	Black	Female	1988	Married (including common law)	Hospital inpatient/outpatient or clinic	01172722	Blank(s)	04080	Counties in metropolitan areas ge 1 million pop	Blank(s)	Blank(s)	Blank(s)	Blank(s)	Blank(s)	Blank(s)	Complete dates are available and there are more than 0 days of survival	Alive or dead of other cause	Alive or dead due to cancer	Active follow-up	One primary only	8140	Well differentiated; Grade I	Blank(s)	No radiation and/or cancer-directed surgery	No/Unknown	None/Unknown	Surgery performed	C54.9-Corpus uteri	Alive	0314	4504	1856	607	598	1801	8140	Central counties of metropolitan areas ge 1 million pop	314	1988	52	Black	C54.9-Corpus uteri	1	0	0	0
Rural	Yes	Ovarian cancer	54	Black	Female	1988	Single (never married)	Hospital inpatient/outpatient or clinic	01172732	Blank(s)	04080	Counties in metropolitan areas ge 1 million pop	Blank(s)	Blank(s)	Blank(s)	Blank(s)	Blank(s)	Blank(s)	Complete dates are available and there are more than 0 days of survival	Dead (attributable to this cancer dx)	Alive or dead due to cancer	Active follow-up	One primary only	8380	Undifferentiated; anaplastic; Grade IV	Blank(s)	No radiation and/or cancer-directed surgery	Yes	None/Unknown	Surgery performed	C56.9-Ovary	Dead	0040	4504	1856	607	598	1801	8380	Central counties of metropolitan areas ge 1 million pop	40	1988	54	Black	C56.9-Ovary	1	0	1	1
Rural	Not Performed	Cervical cancer	35	Black	Female	1988	Single (never married)	Hospital inpatient/outpatient or clinic	01173412	Blank(s)	04080	Counties in metropolitan areas ge 1 million pop	Blank(s)	Blank(s)	Blank(s)	Blank(s)	Blank(s)	Blank(s)	Complete dates are available and there are more than 0 days of survival	Dead (attributable to this cancer dx)	Alive or dead due to cancer	Active follow-up	One primary only	8070	Poorly differentiated; Grade III	Blank(s)	No radiation and/or cancer-directed surgery	Yes	Combination of beam with implants or isotopes	Not recommended	C53.0-Endocervix	Dead	0012	4504	1856	607	598	1801	8070	Central counties of metropolitan areas ge 1 million pop	12	1988	35	Black	C53.0-Endocervix	1	0	1	1
Rural	Yes	Ovarian cancer	49	White	Female	1988	Married (including common law)	Hospital inpatient/outpatient or clinic	01174443	Blank(s)	04390	Counties in metropolitan areas ge 1 million pop	Blank(s)	Blank(s)	Blank(s)	Blank(s)	Blank(s)	Blank(s)	Complete dates are available and there are more than 0 days of survival	Dead (attributable to this cancer dx)	Alive or dead due to cancer	Active follow-up	One primary only	8140	Moderately differentiated; Grade II	Blank(s)	No radiation and/or cancer-directed surgery	Yes	None/Unknown	Surgery performed	C56.9-Ovary	Dead	0029	5343	1589	420	613	2536	8140	Central counties of metropolitan areas ge 1 million pop	29	1988	49	White	C56.9-Ovary	1	0	1	1
Rural	Yes	Endometrial cancer	75	White	Female	1988	Married (including common law)	Hospital inpatient/outpatient or clinic	01174742	Blank(s)	05397	Counties in metropolitan areas ge 1 million pop	Blank(s)	Blank(s)	Blank(s)	Blank(s)	Blank(s)	Blank(s)	Complete dates are available and there are more than 0 days of survival	Alive or dead of other cause	Dead (attributable to causes other than this cancer dx)	Active follow-up	One primary only	8140	Moderately differentiated; Grade II	Blank(s)	No radiation and/or cancer-directed surgery	No/Unknown	None/Unknown	Surgery performed	C54.9-Corpus uteri	Dead	0106	5916	805	340	258	1325	8140	Central counties of metropolitan areas ge 1 million pop	106	1988	75	White	C54.9-Corpus uteri	1	0	2	1
Rural	Not Performed	Ovarian cancer	73	White	Female	1988	Married (including common law)	Hospital inpatient/outpatient or clinic	01175953	Blank(s)	05137	Counties in metropolitan areas ge 1 million pop	Blank(s)	Blank(s)	Blank(s)	Blank(s)	Blank(s)	Blank(s)	Complete dates are available and there are more than 0 days of survival	Dead (attributable to this cancer dx)	Alive or dead due to cancer	Active follow-up	One primary only	8140	Poorly differentiated; Grade III	Blank(s)	No radiation and/or cancer-directed surgery	Yes	None/Unknown	Not recommended	C56.9-Ovary	Dead	0006	4056	2198	627	1226	3398	8140	Central counties of metropolitan areas ge 1 million pop	6	1988	73	White	C56.9-Ovary	1	0	1	1
Rural	Not Performed	Cervical cancer	70	White	Female	1988	Widowed	Hospital inpatient/outpatient or clinic	01176156	Blank(s)	05397	Counties in metropolitan areas ge 1 million pop	Blank(s)	Blank(s)	Blank(s)	Blank(s)	Blank(s)	Blank(s)	Complete dates are available and there are more than 0 days of survival	Dead (attributable to this cancer dx)	Alive or dead due to cancer	Active follow-up	One primary only	8480	Poorly differentiated; Grade III	Blank(s)	No radiation and/or cancer-directed surgery	No/Unknown	Combination of beam with implants or isotopes	Not recommended	C53.0-Endocervix	Dead	0004	5916	805	340	258	1325	8480	Central counties of metropolitan areas ge 1 million pop	4	1988	70	White	C53.0-Endocervix	1	0	1	1
Rural	Yes	Endometrial cancer	71	White	Female	1988	Widowed	Hospital inpatient/outpatient or clinic	01177310	Blank(s)	04080	Counties in metropolitan areas ge 1 million pop	Blank(s)	Blank(s)	Blank(s)	Blank(s)	Blank(s)	Blank(s)	Complete dates are available and there are more than 0 days of survival	Alive or dead of other cause	Dead (attributable to causes other than this cancer dx)	Active follow-up	One primary only	8480	Moderately differentiated; Grade II	Blank(s)	No radiation and/or cancer-directed surgery	No/Unknown	None/Unknown	Surgery performed	C54.9-Corpus uteri	Dead	0163	4504	1856	607	598	1801	8480	Central counties of metropolitan areas ge 1 million pop	163	1988	71	White	C54.9-Corpus uteri	1	0	2	1
Rural	Not Performed	Cervical cancer	66	White	Female	1988	Widowed	Hospital inpatient/outpatient or clinic	01177828	Blank(s)	03836	Counties in metropolitan areas ge 1 million pop	Blank(s)	Blank(s)	Blank(s)	Blank(s)	Blank(s)	Blank(s)	Complete dates are available and there are more than 0 days of survival	Dead (attributable to this cancer dx)	Alive or dead due to cancer	Active follow-up	One primary only	8070	Moderately differentiated; Grade II	Blank(s)	No radiation and/or cancer-directed surgery	Yes	Combination of beam with implants or isotopes	Not recommended	C53.9-Cervix uteri	Dead	0008	5165	1353	500	345	1332	8070	Central counties of metropolitan areas ge 1 million pop	8	1988	66	White	C53.9-Cervix uteri	1	0	1	1
Rural	Yes	Endometrial cancer	82	White	Female	1988	Married (including common law)	Hospital inpatient/outpatient or clinic	01178066	Blank(s)	04080	Counties in metropolitan areas ge 1 million pop	Blank(s)	Blank(s)	Blank(s)	Blank(s)	Blank(s)	Blank(s)	Complete dates are available and there are more than 0 days of survival	Alive or dead of other cause	Dead (attributable to causes other than this cancer dx)	Active follow-up	One primary only	8140	Well differentiated; Grade I	Blank(s)	No radiation and/or cancer-directed surgery	No/Unknown	None/Unknown	Surgery performed	C54.9-Corpus uteri	Dead	0109	4504	1856	607	598	1801	8140	Central counties of metropolitan areas ge 1 million pop	109	1988	82	White	C54.9-Corpus uteri	1	0	2	1
Rural	Recommended but not performed	Endometrial cancer	68	Filipino	Female	1988	Single (never married)	Hospital inpatient/outpatient or clinic	01178657	Blank(s)	03836	Counties in metropolitan areas ge 1 million pop	Blank(s)	Blank(s)	Blank(s)	Blank(s)	Blank(s)	Blank(s)	Complete dates are available and there are more than 0 days of survival	Dead (attributable to this cancer dx)	Alive or dead due to cancer	Active follow-up	One primary only	8140	Poorly differentiated; Grade III	Blank(s)	No radiation and/or cancer-directed surgery	No/Unknown	None/Unknown	Recommended but not performed, unknown reason	C54.9-Corpus uteri	Dead	0004	5165	1353	500	345	1332	8140	Central counties of metropolitan areas ge 1 million pop	4	1988	68	Other	C54.9-Corpus uteri	1	0	1	1
Rural	Yes	Cervical cancer	56	White	Female	1988	Married (including common law)	Hospital inpatient/outpatient or clinic	01180201	Blank(s)	04080	Counties in metropolitan areas ge 1 million pop	Blank(s)	Blank(s)	Blank(s)	Blank(s)	Blank(s)	Blank(s)	Complete dates are available and there are more than 0 days of survival	Dead (attributable to this cancer dx)	Alive or dead due to cancer	Active follow-up	One primary only	8070	Moderately differentiated; Grade II	Blank(s)	Radiation after surgery	No/Unknown	Radiation, NOS method or source not specified	Surgery performed	C53.9-Cervix uteri	Dead	0043	4504	1856	607	598	1801	8070	Central counties of metropolitan areas ge 1 million pop	43	1988	56	White	C53.9-Cervix uteri	1	0	1	1
Rural	Not Performed	Ovarian cancer	64	White	Female	1988	Widowed	Hospital inpatient/outpatient or clinic	01180641	Blank(s)	04080	Counties in metropolitan areas ge 1 million pop	Blank(s)	Blank(s)	Blank(s)	Blank(s)	Blank(s)	Blank(s)	Complete dates are available and there are more than 0 days of survival	Dead (attributable to this cancer dx)	Alive or dead due to cancer	Active follow-up	One primary only	8950	Poorly differentiated; Grade III	Blank(s)	No radiation and/or cancer-directed surgery	Yes	Beam radiation	Not recommended	C56.9-Ovary	Dead	0016	4504	1856	607	598	1801	8950	Central counties of metropolitan areas ge 1 million pop	16	1988	64	White	C56.9-Ovary	1	0	1	1
Rural	Yes	Endometrial cancer	54	White	Female	1988	Widowed	Hospital inpatient/outpatient or clinic	01181097	Blank(s)	04080	Counties in metropolitan areas ge 1 million pop	Blank(s)	Blank(s)	Blank(s)	Blank(s)	Blank(s)	Blank(s)	Complete dates are available and there are more than 0 days of survival	Alive or dead of other cause	Dead (attributable to causes other than this cancer dx)	Active follow-up	One primary only	8140	Well differentiated; Grade I	Blank(s)	No radiation and/or cancer-directed surgery	No/Unknown	None/Unknown	Surgery performed	C54.9-Corpus uteri	Dead	0199	4504	1856	607	598	1801	8140	Central counties of metropolitan areas ge 1 million pop	199	1988	54	White	C54.9-Corpus uteri	1	0	2	1
Rural	Yes	Endometrial cancer	71	White	Female	1988	Married (including common law)	Hospital inpatient/outpatient or clinic	01181232	Blank(s)	04080	Counties in metropolitan areas ge 1 million pop	Blank(s)	Blank(s)	Blank(s)	Blank(s)	Blank(s)	Blank(s)	Complete dates are available and there are more than 0 days of survival	Alive or dead of other cause	Dead (attributable to causes other than this cancer dx)	Active follow-up	One primary only	8140	Well differentiated; Grade I	Blank(s)	No radiation and/or cancer-directed surgery	No/Unknown	None/Unknown	Surgery performed	C54.9-Corpus uteri	Dead	0152	4504	1856	607	598	1801	8140	Central counties of metropolitan areas ge 1 million pop	152	1988	71	White	C54.9-Corpus uteri	1	0	2	1
Rural	Yes	Cervical cancer	48	White	Female	1988	Divorced	Hospital inpatient/outpatient or clinic	01181963	Blank(s)	04080	Counties in metropolitan areas ge 1 million pop	Blank(s)	Blank(s)	Blank(s)	Blank(s)	Blank(s)	Blank(s)	Complete dates are available and there are more than 0 days of survival	Dead (attributable to this cancer dx)	Alive or dead due to cancer	Active follow-up	One primary only	8070	Moderately differentiated; Grade II	Blank(s)	Radiation after surgery	No/Unknown	Beam radiation	Surgery performed	C53.9-Cervix uteri	Dead	0009	4504	1856	607	598	1801	8070	Central counties of metropolitan areas ge 1 million pop	9	1988	48	White	C53.9-Cervix uteri	1	0	1	1
Rural	Yes	Endometrial cancer	65	White	Female	1988	Widowed	Hospital inpatient/outpatient or clinic	01184113	Blank(s)	04080	Counties in metropolitan areas ge 1 million pop	Blank(s)	Blank(s)	Blank(s)	Blank(s)	Blank(s)	Blank(s)	Complete dates are available and there are more than 0 days of survival	Alive or dead of other cause	Dead (attributable to causes other than this cancer dx)	Active follow-up	One primary only	8140	Well differentiated; Grade I	Blank(s)	Radiation after surgery	No/Unknown	Beam radiation	Surgery performed	C54.9-Corpus uteri	Dead	0265	4504	1856	607	598	1801	8140	Central counties of metropolitan areas ge 1 million pop	265	1988	65	White	C54.9-Corpus uteri	1	0	2	1
Rural	Yes	Ovarian cancer	47	White	Female	1988	Single (never married)	Hospital inpatient/outpatient or clinic	01184664	Blank(s)	04080	Counties in metropolitan areas ge 1 million pop	Blank(s)	Blank(s)	Blank(s)	Blank(s)	Blank(s)	Blank(s)	Complete dates are available and there are more than 0 days of survival	Dead (missing/unknown COD)	Dead (missing/unknown COD)	Active follow-up	One primary only	8470	Well differentiated; Grade I	Blank(s)	No radiation and/or cancer-directed surgery	No/Unknown	None/Unknown	Surgery performed	C56.9-Ovary	Dead	0295	4504	1856	607	598	1801	8470	Central counties of metropolitan areas ge 1 million pop	295	1988	47	White	C56.9-Ovary	1	0	2	1
Rural	Yes	Endometrial cancer	67	White	Female	1988	Married (including common law)	Hospital inpatient/outpatient or clinic	01185811	Blank(s)	04080	Counties in metropolitan areas ge 1 million pop	Blank(s)	Blank(s)	Blank(s)	Blank(s)	Blank(s)	Blank(s)	Complete dates are available and there are more than 0 days of survival	Alive or dead of other cause	Dead (attributable to causes other than this cancer dx)	Active follow-up	One primary only	8140	Well differentiated; Grade I	Blank(s)	No radiation and/or cancer-directed surgery	No/Unknown	None/Unknown	Surgery performed	C54.9-Corpus uteri	Dead	0287	4504	1856	607	598	1801	8140	Central counties of metropolitan areas ge 1 million pop	287	1988	67	White	C54.9-Corpus uteri	1	0	2	1
Rural	Yes	Endometrial cancer	61	White	Female	1988	Married (including common law)	Hospital inpatient/outpatient or clinic	01187956	Blank(s)	04390	Counties in metropolitan areas ge 1 million pop	Blank(s)	Blank(s)	Blank(s)	Blank(s)	Blank(s)	Blank(s)	Complete dates are available and there are more than 0 days of survival	Alive or dead of other cause	Dead (attributable to causes other than this cancer dx)	Active follow-up	One primary only	8380	Poorly differentiated; Grade III	Blank(s)	Radiation after surgery	No/Unknown	Beam radiation	Surgery performed	C54.9-Corpus uteri	Dead	0263	5343	1589	420	613	2536	8380	Central counties of metropolitan areas ge 1 million pop	263	1988	61	White	C54.9-Corpus uteri	1	0	2	1
Rural	Not Performed	Cervical cancer	37	Black	Female	1988	Single (never married)	Hospital inpatient/outpatient or clinic	01188715	Blank(s)	05137	Counties in metropolitan areas ge 1 million pop	Blank(s)	Blank(s)	Blank(s)	Blank(s)	Blank(s)	Blank(s)	Complete dates are available and there are more than 0 days of survival	Dead (attributable to this cancer dx)	Alive or dead due to cancer	Active follow-up	One primary only	8070	Moderately differentiated; Grade II	Blank(s)	No radiation and/or cancer-directed surgery	No/Unknown	Combination of beam with implants or isotopes	Not recommended	C53.9-Cervix uteri	Dead	0009	4056	2198	627	1226	3398	8070	Central counties of metropolitan areas ge 1 million pop	9	1988	37	Black	C53.9-Cervix uteri	1	0	1	1
Rural	Yes	Endometrial cancer	59	Black	Female	1988	Single (never married)	Hospital inpatient/outpatient or clinic	01188930	Blank(s)	04080	Counties in metropolitan areas ge 1 million pop	Blank(s)	Blank(s)	Blank(s)	Blank(s)	Blank(s)	Blank(s)	Complete dates are available and there are more than 0 days of survival	Alive or dead of other cause	Dead (attributable to causes other than this cancer dx)	Active follow-up	One primary only	8950	Poorly differentiated; Grade III	Blank(s)	No radiation and/or cancer-directed surgery	Yes	None/Unknown	Surgery performed	C54.9-Corpus uteri	Dead	0345	4504	1856	607	598	1801	8950	Central counties of metropolitan areas ge 1 million pop	345	1988	59	Black	C54.9-Corpus uteri	1	0	2	1
Rural	Not Performed	Cervical cancer	51	Korean (1988+)	Female	1988	Married (including common law)	Hospital inpatient/outpatient or clinic	01189522	Blank(s)	05137	Counties in metropolitan areas ge 1 million pop	Blank(s)	Blank(s)	Blank(s)	Blank(s)	Blank(s)	Blank(s)	Complete dates are available and there are more than 0 days of survival	Dead (attributable to this cancer dx)	Alive or dead due to cancer	Active follow-up	One primary only	8070	Poorly differentiated; Grade III	Blank(s)	No radiation and/or cancer-directed surgery	No/Unknown	Combination of beam with implants or isotopes	Not recommended	C53.9-Cervix uteri	Dead	0024	4056	2198	627	1226	3398	8070	Central counties of metropolitan areas ge 1 million pop	24	1988	51	Other	C53.9-Cervix uteri	1	0	1	1
Rural	Yes	Ovarian cancer	19	White	Female	1988	Single (never married)	Hospital inpatient/outpatient or clinic	01189617	Blank(s)	04080	Counties in metropolitan areas ge 1 million pop	Blank(s)	Blank(s)	Blank(s)	Blank(s)	Blank(s)	Blank(s)	Complete dates are available and there are more than 0 days of survival	Alive or dead of other cause	Alive or dead due to cancer	Active follow-up	One primary only	8480	Moderately differentiated; Grade II	Blank(s)	No radiation and/or cancer-directed surgery	No/Unknown	None/Unknown	Surgery performed	C56.9-Ovary	Alive	0341	4504	1856	607	598	1801	8480	Central counties of metropolitan areas ge 1 million pop	341	1988	19	White	C56.9-Ovary	1	0	0	0
Rural	Yes	Endometrial cancer	63	White	Female	1988	Married (including common law)	Hospital inpatient/outpatient or clinic	01189793	Blank(s)	05397	Counties in metropolitan areas ge 1 million pop	Blank(s)	Blank(s)	Blank(s)	Blank(s)	Blank(s)	Blank(s)	Complete dates are available and there are more than 0 days of survival	Alive or dead of other cause	Alive or dead due to cancer	Active follow-up	One primary only	8140	Well differentiated; Grade I	Blank(s)	No radiation and/or cancer-directed surgery	No/Unknown	None/Unknown	Surgery performed	C54.9-Corpus uteri	Alive	0347	5916	805	340	258	1325	8140	Central counties of metropolitan areas ge 1 million pop	347	1988	63	White	C54.9-Corpus uteri	1	0	0	0
Rural	Yes	Endometrial cancer	73	White	Female	1988	Widowed	Hospital inpatient/outpatient or clinic	01190024	Blank(s)	05397	Counties in metropolitan areas ge 1 million pop	Blank(s)	Blank(s)	Blank(s)	Blank(s)	Blank(s)	Blank(s)	Complete dates are available and there are more than 0 days of survival	Alive or dead of other cause	Dead (attributable to causes other than this cancer dx)	Active follow-up	One primary only	8560	Moderately differentiated; Grade II	Blank(s)	Radiation after surgery	No/Unknown	Beam radiation	Surgery performed	C54.9-Corpus uteri	Dead	0055	5916	805	340	258	1325	8560	Central counties of metropolitan areas ge 1 million pop	55	1988	73	White	C54.9-Corpus uteri	1	0	2	1
Rural	Yes	Endometrial cancer	69	White	Female	1988	Married (including common law)	Hospital inpatient/outpatient or clinic	01190223	Blank(s)	05397	Counties in metropolitan areas ge 1 million pop	Blank(s)	Blank(s)	Blank(s)	Blank(s)	Blank(s)	Blank(s)	Complete dates are available and there are more than 0 days of survival	Alive or dead of other cause	Dead (attributable to causes other than this cancer dx)	Active follow-up	One primary only	8140	Well differentiated; Grade I	Blank(s)	No radiation and/or cancer-directed surgery	No/Unknown	None/Unknown	Surgery performed	C54.9-Corpus uteri	Dead	0282	5916	805	340	258	1325	8140	Central counties of metropolitan areas ge 1 million pop	282	1988	69	White	C54.9-Corpus uteri	1	0	2	1
Rural	Yes	Ovarian cancer	26	Black	Female	1988	Single (never married)	Hospital inpatient/outpatient or clinic	01190283	Blank(s)	05397	Counties in metropolitan areas ge 1 million pop	Blank(s)	Blank(s)	Blank(s)	Blank(s)	Blank(s)	Blank(s)	Complete dates are available and there are more than 0 days of survival	Alive or dead of other cause	Dead (attributable to causes other than this cancer dx)	Active follow-up	One primary only	8460	Moderately differentiated; Grade II	Blank(s)	No radiation and/or cancer-directed surgery	Yes	None/Unknown	Surgery performed	C56.9-Ovary	Dead	0063	5916	805	340	258	1325	8460	Central counties of metropolitan areas ge 1 million pop	63	1988	26	Black	C56.9-Ovary	1	0	2	1
Rural	Yes	Endometrial cancer	73	White	Female	1988	Married (including common law)	Hospital inpatient/outpatient or clinic	01190610	Blank(s)	05397	Counties in metropolitan areas ge 1 million pop	Blank(s)	Blank(s)	Blank(s)	Blank(s)	Blank(s)	Blank(s)	Complete dates are available and there are more than 0 days of survival	Dead (attributable to this cancer dx)	Alive or dead due to cancer	Active follow-up	One primary only	8140	Poorly differentiated; Grade III	Blank(s)	No radiation and/or cancer-directed surgery	Yes	None/Unknown	Surgery performed	C54.9-Corpus uteri	Dead	0038	5916	805	340	258	1325	8140	Central counties of metropolitan areas ge 1 million pop	38	1988	73	White	C54.9-Corpus uteri	1	0	1	1
Rural	Yes	Endometrial cancer	84	White	Female	1988	Widowed	Hospital inpatient/outpatient or clinic	01191436	Blank(s)	05397	Counties in metropolitan areas ge 1 million pop	Blank(s)	Blank(s)	Blank(s)	Blank(s)	Blank(s)	Blank(s)	Complete dates are available and there are more than 0 days of survival	Alive or dead of other cause	Dead (attributable to causes other than this cancer dx)	Active follow-up	One primary only	8480	Well differentiated; Grade I	Blank(s)	No radiation and/or cancer-directed surgery	No/Unknown	None/Unknown	Surgery performed	C54.9-Corpus uteri	Dead	0122	5916	805	340	258	1325	8480	Central counties of metropolitan areas ge 1 million pop	122	1988	84	White	C54.9-Corpus uteri	1	0	2	1
Rural	Yes	Endometrial cancer	54	White	Female	1988	Separated	Hospital inpatient/outpatient or clinic	01191835	Blank(s)	05397	Counties in metropolitan areas ge 1 million pop	Blank(s)	Blank(s)	Blank(s)	Blank(s)	Blank(s)	Blank(s)	Complete dates are available and there are more than 0 days of survival	Alive or dead of other cause	Alive or dead due to cancer	Active follow-up	One primary only	8140	Moderately differentiated; Grade II	Blank(s)	No radiation and/or cancer-directed surgery	No/Unknown	None/Unknown	Surgery performed	C54.9-Corpus uteri	Alive	0284	5916	805	340	258	1325	8140	Central counties of metropolitan areas ge 1 million pop	284	1988	54	White	C54.9-Corpus uteri	1	0	0	0
Rural	Yes	Endometrial cancer	79	White	Female	1988	Married (including common law)	Hospital inpatient/outpatient or clinic	01191987	Blank(s)	05397	Counties in metropolitan areas ge 1 million pop	Blank(s)	Blank(s)	Blank(s)	Blank(s)	Blank(s)	Blank(s)	Complete dates are available and there are more than 0 days of survival	Alive or dead of other cause	Dead (attributable to causes other than this cancer dx)	Active follow-up	One primary only	8260	Poorly differentiated; Grade III	Blank(s)	No radiation and/or cancer-directed surgery	No/Unknown	None/Unknown	Surgery performed	C54.9-Corpus uteri	Dead	0083	5916	805	340	258	1325	8260	Central counties of metropolitan areas ge 1 million pop	83	1988	79	White	C54.9-Corpus uteri	1	0	2	1
Rural	Yes	Endometrial cancer	56	White	Female	1988	Widowed	Hospital inpatient/outpatient or clinic	01192149	Blank(s)	04080	Counties in metropolitan areas ge 1 million pop	Blank(s)	Blank(s)	Blank(s)	Blank(s)	Blank(s)	Blank(s)	Complete dates are available and there are more than 0 days of survival	Alive or dead of other cause	Alive or dead due to cancer	Active follow-up	One primary only	8140	Moderately differentiated; Grade II	Blank(s)	No radiation and/or cancer-directed surgery	No/Unknown	None/Unknown	Surgery performed	C54.9-Corpus uteri	Alive	0342	4504	1856	607	598	1801	8140	Central counties of metropolitan areas ge 1 million pop	342	1988	56	White	C54.9-Corpus uteri	1	0	0	0
Rural	Yes	Cervical cancer	39	White	Female	1988	Married (including common law)	Hospital inpatient/outpatient or clinic	01192583	Blank(s)	05137	Counties in metropolitan areas ge 1 million pop	Blank(s)	Blank(s)	Blank(s)	Blank(s)	Blank(s)	Blank(s)	Complete dates are available and there are more than 0 days of survival	Alive or dead of other cause	Alive or dead due to cancer	Active follow-up	One primary only	8072	Poorly differentiated; Grade III	Blank(s)	Radiation prior to surgery	No/Unknown	Combination of beam with implants or isotopes	Surgery performed	C53.9-Cervix uteri	Alive	0345	4056	2198	627	1226	3398	8072	Central counties of metropolitan areas ge 1 million pop	345	1988	39	White	C53.9-Cervix uteri	1	0	0	0
Rural	Yes	Cervical cancer	45	White	Female	1988	Married (including common law)	Hospital inpatient/outpatient or clinic	01193067	Blank(s)	03836	Counties in metropolitan areas ge 1 million pop	Blank(s)	Blank(s)	Blank(s)	Blank(s)	Blank(s)	Blank(s)	Complete dates are available and there are more than 0 days of survival	Dead (attributable to this cancer dx)	Alive or dead due to cancer	Active follow-up	One primary only	8070	Poorly differentiated; Grade III	Blank(s)	Radiation prior to surgery	No/Unknown	Beam radiation	Surgery performed	C53.9-Cervix uteri	Dead	0035	5165	1353	500	345	1332	8070	Central counties of metropolitan areas ge 1 million pop	35	1988	45	White	C53.9-Cervix uteri	1	0	1	1
Rural	Not Performed	Endometrial cancer	58	White	Female	1988	Married (including common law)	Hospital inpatient/outpatient or clinic	01193334	Blank(s)	03836	Counties in metropolitan areas ge 1 million pop	Blank(s)	Blank(s)	Blank(s)	Blank(s)	Blank(s)	Blank(s)	Complete dates are available and there are more than 0 days of survival	Alive or dead of other cause	Dead (attributable to causes other than this cancer dx)	Active follow-up	One primary only	8140	Poorly differentiated; Grade III	Blank(s)	No radiation and/or cancer-directed surgery	Yes	None/Unknown	Not recommended	C54.9-Corpus uteri	Dead	0132	5165	1353	500	345	1332	8140	Central counties of metropolitan areas ge 1 million pop	132	1988	58	White	C54.9-Corpus uteri	1	0	2	1
Rural	Not Performed	Cervical cancer	43	White	Female	1988	Married (including common law)	Hospital inpatient/outpatient or clinic	01193357	Blank(s)	03836	Counties in metropolitan areas ge 1 million pop	Blank(s)	Blank(s)	Blank(s)	Blank(s)	Blank(s)	Blank(s)	Complete dates are available and there are more than 0 days of survival	Alive or dead of other cause	Dead (attributable to causes other than this cancer dx)	Active follow-up	One primary only	8140	Well differentiated; Grade I	Blank(s)	No radiation and/or cancer-directed surgery	No/Unknown	Combination of beam with implants or isotopes	Not recommended, contraindicated due to other cond; autopsy only (1973-2002)	C53.9-Cervix uteri	Dead	0226	5165	1353	500	345	1332	8140	Central counties of metropolitan areas ge 1 million pop	226	1988	43	White	C53.9-Cervix uteri	1	0	2	1
Rural	Yes	Endometrial cancer	85	White	Female	1988	Widowed	Hospital inpatient/outpatient or clinic	01194172	Blank(s)	03836	Counties in metropolitan areas ge 1 million pop	Blank(s)	Blank(s)	Blank(s)	Blank(s)	Blank(s)	Blank(s)	Complete dates are available and there are more than 0 days of survival	Alive or dead of other cause	Dead (attributable to causes other than this cancer dx)	Active follow-up	One primary only	8140	Well differentiated; Grade I	Blank(s)	No radiation and/or cancer-directed surgery	No/Unknown	None/Unknown	Surgery performed	C54.9-Corpus uteri	Dead	0091	5165	1353	500	345	1332	8140	Central counties of metropolitan areas ge 1 million pop	91	1988	85	White	C54.9-Corpus uteri	1	0	2	1
Rural	Yes	Cervical cancer	76	White	Female	1988	Widowed	Hospital inpatient/outpatient or clinic	01194316	Blank(s)	03836	Counties in metropolitan areas ge 1 million pop	Blank(s)	Blank(s)	Blank(s)	Blank(s)	Blank(s)	Blank(s)	Complete dates are available and there are more than 0 days of survival	Alive or dead of other cause	Dead (attributable to causes other than this cancer dx)	Active follow-up	One primary only	8140	Well differentiated; Grade I	Blank(s)	Radiation after surgery	No/Unknown	Beam radiation	Surgery performed	C53.9-Cervix uteri	Dead	0175	5165	1353	500	345	1332	8140	Central counties of metropolitan areas ge 1 million pop	175	1988	76	White	C53.9-Cervix uteri	1	0	2	1
Rural	Yes	Endometrial cancer	75	White	Female	1988	Widowed	Hospital inpatient/outpatient or clinic	01195238	Blank(s)	04080	Counties in metropolitan areas ge 1 million pop	Blank(s)	Blank(s)	Blank(s)	Blank(s)	Blank(s)	Blank(s)	Complete dates are available and there are more than 0 days of survival	Alive or dead of other cause	Dead (attributable to causes other than this cancer dx)	Active follow-up	One primary only	8140	Well differentiated; Grade I	Blank(s)	No radiation and/or cancer-directed surgery	No/Unknown	None/Unknown	Surgery performed	C54.9-Corpus uteri	Dead	0173	4504	1856	607	598	1801	8140	Central counties of metropolitan areas ge 1 million pop	173	1988	75	White	C54.9-Corpus uteri	1	0	2	1
Rural	Yes	Vulvar cancer	84	White	Female	1988	Married (including common law)	Hospital inpatient/outpatient or clinic	01195644	Blank(s)	04080	Counties in metropolitan areas ge 1 million pop	Blank(s)	Blank(s)	Blank(s)	Blank(s)	Blank(s)	Blank(s)	Complete dates are available and there are more than 0 days of survival	Dead (attributable to this cancer dx)	Alive or dead due to cancer	Active follow-up	One primary only	8070	Moderately differentiated; Grade II	Blank(s)	No radiation and/or cancer-directed surgery	No/Unknown	None/Unknown	Surgery performed	C51.9-Vulva, NOS	Dead	0019	4504	1856	607	598	1801	8070	Central counties of metropolitan areas ge 1 million pop	19	1988	84	White	C51.9-Vulva, NOS	1	0	1	1
Rural	Yes	Endometrial cancer	70	White	Female	1988	Married (including common law)	Hospital inpatient/outpatient or clinic	01196278	Blank(s)	04080	Counties in metropolitan areas ge 1 million pop	Blank(s)	Blank(s)	Blank(s)	Blank(s)	Blank(s)	Blank(s)	Complete dates are available and there are more than 0 days of survival	Alive or dead of other cause	Dead (attributable to causes other than this cancer dx)	Active follow-up	One primary only	8140	Well differentiated; Grade I	Blank(s)	Radiation after surgery	No/Unknown	Beam radiation	Surgery performed	C54.9-Corpus uteri	Dead	0258	4504	1856	607	598	1801	8140	Central counties of metropolitan areas ge 1 million pop	258	1988	70	White	C54.9-Corpus uteri	1	0	2	1
Rural	Yes	Cervical cancer	32	Filipino	Female	1988	Married (including common law)	Hospital inpatient/outpatient or clinic	01197244	Blank(s)	05137	Counties in metropolitan areas ge 1 million pop	Blank(s)	Blank(s)	Blank(s)	Blank(s)	Blank(s)	Blank(s)	Complete dates are available and there are more than 0 days of survival	Alive or dead of other cause	Alive or dead due to cancer	Active follow-up	One primary only	8560	Well differentiated; Grade I	Blank(s)	No radiation and/or cancer-directed surgery	No/Unknown	None/Unknown	Surgery performed	C53.9-Cervix uteri	Alive	0340	4056	2198	627	1226	3398	8560	Central counties of metropolitan areas ge 1 million pop	340	1988	32	Other	C53.9-Cervix uteri	1	0	0	0
Rural	Yes	Endometrial cancer	58	Unknown	Female	1988	Married (including common law)	Hospital inpatient/outpatient or clinic	01198315	Blank(s)	03836	Counties in metropolitan areas ge 1 million pop	Blank(s)	Blank(s)	Blank(s)	Blank(s)	Blank(s)	Blank(s)	Complete dates are available and there are more than 0 days of survival	Alive or dead of other cause	Alive or dead due to cancer	Active follow-up	One primary only	8140	Moderately differentiated; Grade II	Blank(s)	No radiation and/or cancer-directed surgery	No/Unknown	None/Unknown	Surgery performed	C54.9-Corpus uteri	Alive	0339	5165	1353	500	345	1332	8140	Central counties of metropolitan areas ge 1 million pop	339	1988	58	Other	C54.9-Corpus uteri	1	0	0	0
Rural	Yes	Endometrial cancer	51	Black	Female	1988	Single (never married)	Hospital inpatient/outpatient or clinic	01198790	Blank(s)	04080	Counties in metropolitan areas ge 1 million pop	Blank(s)	Blank(s)	Blank(s)	Blank(s)	Blank(s)	Blank(s)	Complete dates are available and there are more than 0 days of survival	Alive or dead of other cause	Alive or dead due to cancer	Active follow-up	One primary only	8140	Well differentiated; Grade I	Blank(s)	No radiation and/or cancer-directed surgery	No/Unknown	None/Unknown	Surgery performed	C54.9-Corpus uteri	Alive	0004	4504	1856	607	598	1801	8140	Central counties of metropolitan areas ge 1 million pop	4	1988	51	Black	C54.9-Corpus uteri	1	0	0	0
Rural	Yes	Cervical cancer	29	Other	Female	1988	Single (never married)	Hospital inpatient/outpatient or clinic	01198853	Blank(s)	04080	Counties in metropolitan areas ge 1 million pop	Blank(s)	Blank(s)	Blank(s)	Blank(s)	Blank(s)	Blank(s)	Complete dates are available and there are more than 0 days of survival	Alive or dead of other cause	Alive or dead due to cancer	Active follow-up	One primary only	8140	Well differentiated; Grade I	Blank(s)	No radiation and/or cancer-directed surgery	No/Unknown	None/Unknown	Surgery performed	C53.9-Cervix uteri	Alive	0338	4504	1856	607	598	1801	8140	Central counties of metropolitan areas ge 1 million pop	338	1988	29	Other	C53.9-Cervix uteri	1	0	0	0
Rural	Not Performed	Ovarian cancer	53	Filipino	Female	1988	Married (including common law)	Hospital inpatient/outpatient or clinic	01199479	Blank(s)	04080	Counties in metropolitan areas ge 1 million pop	Blank(s)	Blank(s)	Blank(s)	Blank(s)	Blank(s)	Blank(s)	Complete dates are available and there are more than 0 days of survival	Dead (attributable to this cancer dx)	Alive or dead due to cancer	Active follow-up	One primary only	8140	Poorly differentiated; Grade III	Blank(s)	No radiation and/or cancer-directed surgery	Yes	None/Unknown	Not recommended	C56.9-Ovary	Dead	0024	4504	1856	607	598	1801	8140	Central counties of metropolitan areas ge 1 million pop	24	1988	53	Other	C56.9-Ovary	1	0	1	1
Rural	Yes	Endometrial cancer	55	Japanese	Female	1988	Married (including common law)	Hospital inpatient/outpatient or clinic	01199649	Blank(s)	04390	Counties in metropolitan areas ge 1 million pop	Blank(s)	Blank(s)	Blank(s)	Blank(s)	Blank(s)	Blank(s)	Complete dates are available and there are more than 0 days of survival	Alive or dead of other cause	Alive or dead due to cancer	Active follow-up	One primary only	8140	Moderately differentiated; Grade II	Blank(s)	No radiation and/or cancer-directed surgery	No/Unknown	None/Unknown	Surgery performed	C54.9-Corpus uteri	Alive	0346	5343	1589	420	613	2536	8140	Central counties of metropolitan areas ge 1 million pop	346	1988	55	Other	C54.9-Corpus uteri	1	0	0	0
Rural	Yes	Endometrial cancer	66	White	Female	1988	Widowed	Hospital inpatient/outpatient or clinic	01200060	Blank(s)	04390	Counties in metropolitan areas ge 1 million pop	Blank(s)	Blank(s)	Blank(s)	Blank(s)	Blank(s)	Blank(s)	Complete dates are available and there are more than 0 days of survival	Alive or dead of other cause	Dead (attributable to causes other than this cancer dx)	Active follow-up	One primary only	8140	Well differentiated; Grade I	Blank(s)	No radiation and/or cancer-directed surgery	No/Unknown	None/Unknown	Surgery performed	C54.9-Corpus uteri	Dead	0265	5343	1589	420	613	2536	8140	Central counties of metropolitan areas ge 1 million pop	265	1988	66	White	C54.9-Corpus uteri	1	0	2	1
Rural	Yes	Endometrial cancer	43	White	Female	1988	Married (including common law)	Hospital inpatient/outpatient or clinic	01200113	Blank(s)	05137	Counties in metropolitan areas ge 1 million pop	Blank(s)	Blank(s)	Blank(s)	Blank(s)	Blank(s)	Blank(s)	Complete dates are available and there are more than 0 days of survival	Alive or dead of other cause	Alive or dead due to cancer	Active follow-up	One primary only	8140	Well differentiated; Grade I	Blank(s)	No radiation and/or cancer-directed surgery	No/Unknown	None/Unknown	Surgery performed	C54.9-Corpus uteri	Alive	0342	4056	2198	627	1226	3398	8140	Central counties of metropolitan areas ge 1 million pop	342	1988	43	White	C54.9-Corpus uteri	1	0	0	0
Rural	Not Performed	Cervical cancer	57	Chinese	Female	1988	Married (including common law)	Hospital inpatient/outpatient or clinic	01200481	Blank(s)	05137	Counties in metropolitan areas ge 1 million pop	Blank(s)	Blank(s)	Blank(s)	Blank(s)	Blank(s)	Blank(s)	Complete dates are available and there are more than 0 days of survival	Dead (attributable to this cancer dx)	Alive or dead due to cancer	Active follow-up	One primary only	8070	Moderately differentiated; Grade II	Blank(s)	No radiation and/or cancer-directed surgery	No/Unknown	Combination of beam with implants or isotopes	Not recommended	C53.9-Cervix uteri	Dead	0076	4056	2198	627	1226	3398	8070	Central counties of metropolitan areas ge 1 million pop	76	1988	57	Other	C53.9-Cervix uteri	1	0	1	1
Rural	Yes	Endometrial cancer	57	White	Female	1988	Married (including common law)	Hospital inpatient/outpatient or clinic	01201433	Blank(s)	04080	Counties in metropolitan areas ge 1 million pop	Blank(s)	Blank(s)	Blank(s)	Blank(s)	Blank(s)	Blank(s)	Complete dates are available and there are more than 0 days of survival	Alive or dead of other cause	Alive or dead due to cancer	Active follow-up	One primary only	8140	Well differentiated; Grade I	Blank(s)	No radiation and/or cancer-directed surgery	No/Unknown	None/Unknown	Surgery performed	C54.9-Corpus uteri	Alive	0344	4504	1856	607	598	1801	8140	Central counties of metropolitan areas ge 1 million pop	344	1988	57	White	C54.9-Corpus uteri	1	0	0	0
Rural	Yes	Ovarian cancer	79	White	Female	1988	Single (never married)	Hospital inpatient/outpatient or clinic	01201854	Blank(s)	04390	Counties in metropolitan areas ge 1 million pop	Blank(s)	Blank(s)	Blank(s)	Blank(s)	Blank(s)	Blank(s)	Complete dates are available and there are more than 0 days of survival	Dead (attributable to this cancer dx)	Alive or dead due to cancer	Active follow-up	One primary only	8260	Undifferentiated; anaplastic; Grade IV	Blank(s)	No radiation and/or cancer-directed surgery	Yes	None/Unknown	Surgery performed	C56.9-Ovary	Dead	0010	5343	1589	420	613	2536	8260	Central counties of metropolitan areas ge 1 million pop	10	1988	79	White	C56.9-Ovary	1	0	1	1
Rural	Not Performed	Ovarian cancer	59	White	Female	1988	Divorced	Hospital inpatient/outpatient or clinic	01202114	Blank(s)	04390	Counties in metropolitan areas ge 1 million pop	Blank(s)	Blank(s)	Blank(s)	Blank(s)	Blank(s)	Blank(s)	Complete dates are available and there are more than 0 days of survival	Dead (attributable to this cancer dx)	Alive or dead due to cancer	Active follow-up	One primary only	8032	Poorly differentiated; Grade III	Blank(s)	No radiation and/or cancer-directed surgery	Yes	None/Unknown	Not recommended	C56.9-Ovary	Dead	0011	5343	1589	420	613	2536	8032	Central counties of metropolitan areas ge 1 million pop	11	1988	59	White	C56.9-Ovary	1	0	1	1
Rural	Yes	Ovarian cancer	71	Black	Female	1988	Widowed	Hospital inpatient/outpatient or clinic	01203134	Blank(s)	05397	Counties in metropolitan areas ge 1 million pop	Blank(s)	Blank(s)	Blank(s)	Blank(s)	Blank(s)	Blank(s)	Complete dates are available and there are more than 0 days of survival	Dead (attributable to this cancer dx)	Alive or dead due to cancer	Active follow-up	One primary only	8050	Poorly differentiated; Grade III	Blank(s)	No radiation and/or cancer-directed surgery	Yes	None/Unknown	Surgery performed	C56.9-Ovary	Dead	0009	5916	805	340	258	1325	8050	Central counties of metropolitan areas ge 1 million pop	9	1988	71	Black	C56.9-Ovary	1	0	1	1
Rural	Yes	Endometrial cancer	83	White	Female	1988	Widowed	Hospital inpatient/outpatient or clinic	01203298	Blank(s)	05397	Counties in metropolitan areas ge 1 million pop	Blank(s)	Blank(s)	Blank(s)	Blank(s)	Blank(s)	Blank(s)	Complete dates are available and there are more than 0 days of survival	Alive or dead of other cause	Dead (attributable to causes other than this cancer dx)	Active follow-up	One primary only	8140	Moderately differentiated; Grade II	Blank(s)	No radiation and/or cancer-directed surgery	No/Unknown	None/Unknown	Surgery performed	C54.9-Corpus uteri	Dead	0129	5916	805	340	258	1325	8140	Central counties of metropolitan areas ge 1 million pop	129	1988	83	White	C54.9-Corpus uteri	1	0	2	1
Rural	Yes	Endometrial cancer	75	White	Female	1988	Divorced	Hospital inpatient/outpatient or clinic	01203489	Blank(s)	05397	Counties in metropolitan areas ge 1 million pop	Blank(s)	Blank(s)	Blank(s)	Blank(s)	Blank(s)	Blank(s)	Complete dates are available and there are more than 0 days of survival	Dead (attributable to this cancer dx)	Alive or dead due to cancer	Active follow-up	One primary only	8140	Well differentiated; Grade I	Blank(s)	Radiation after surgery	No/Unknown	Beam radiation	Surgery performed	C54.9-Corpus uteri	Dead	0081	5916	805	340	258	1325	8140	Central counties of metropolitan areas ge 1 million pop	81	1988	75	White	C54.9-Corpus uteri	1	0	1	1
Rural	Yes	Ovarian cancer	75	White	Female	1988	Married (including common law)	Hospital inpatient/outpatient or clinic	01208835	Blank(s)	03836	Counties in metropolitan areas ge 1 million pop	Blank(s)	Blank(s)	Blank(s)	Blank(s)	Blank(s)	Blank(s)	Complete dates are available and there are more than 0 days of survival	Dead (attributable to this cancer dx)	Alive or dead due to cancer	Active follow-up	One primary only	8460	Well differentiated; Grade I	Blank(s)	No radiation and/or cancer-directed surgery	Yes	None/Unknown	Surgery performed	C56.9-Ovary	Dead	0003	5165	1353	500	345	1332	8460	Central counties of metropolitan areas ge 1 million pop	3	1988	75	White	C56.9-Ovary	1	0	1	1
Rural	Yes	Endometrial cancer	73	White	Female	1988	Widowed	Hospital inpatient/outpatient or clinic	01209215	Blank(s)	04080	Counties in metropolitan areas ge 1 million pop	Blank(s)	Blank(s)	Blank(s)	Blank(s)	Blank(s)	Blank(s)	Complete dates are available and there are more than 0 days of survival	Alive or dead of other cause	Dead (attributable to causes other than this cancer dx)	Active follow-up	One primary only	8140	Moderately differentiated; Grade II	Blank(s)	Radiation after surgery	No/Unknown	Beam radiation	Surgery performed	C54.9-Corpus uteri	Dead	0007	4504	1856	607	598	1801	8140	Central counties of metropolitan areas ge 1 million pop	7	1988	73	White	C54.9-Corpus uteri	1	0	2	1
Rural	Yes	Ovarian cancer	57	White	Female	1989	Separated	Hospital inpatient/outpatient or clinic	01209298	Blank(s)	04390	Counties in metropolitan areas ge 1 million pop	Blank(s)	Blank(s)	Blank(s)	Blank(s)	Blank(s)	Blank(s)	Complete dates are available and there are more than 0 days of survival	Dead (attributable to this cancer dx)	Alive or dead due to cancer	Active follow-up	One primary only	8950	Poorly differentiated; Grade III	Blank(s)	No radiation and/or cancer-directed surgery	Yes	None/Unknown	Surgery performed	C56.9-Ovary	Dead	0002	5343	1589	420	613	2536	8950	Central counties of metropolitan areas ge 1 million pop	2	1989	57	White	C56.9-Ovary	1	0	1	1
Rural	Yes	Endometrial cancer	66	White	Female	1988	Married (including common law)	Hospital inpatient/outpatient or clinic	01209319	Blank(s)	04080	Counties in metropolitan areas ge 1 million pop	Blank(s)	Blank(s)	Blank(s)	Blank(s)	Blank(s)	Blank(s)	Complete dates are available and there are more than 0 days of survival	Alive or dead of other cause	Dead (attributable to causes other than this cancer dx)	Active follow-up	One primary only	8140	Moderately differentiated; Grade II	Blank(s)	No radiation and/or cancer-directed surgery	No/Unknown	None/Unknown	Surgery performed	C54.9-Corpus uteri	Dead	0263	4504	1856	607	598	1801	8140	Central counties of metropolitan areas ge 1 million pop	263	1988	66	White	C54.9-Corpus uteri	1	0	2	1
Rural	Yes	Cervical cancer	52	Chinese	Female	1989	Married (including common law)	Hospital inpatient/outpatient or clinic	01209484	Blank(s)	04080	Counties in metropolitan areas ge 1 million pop	Blank(s)	Blank(s)	Blank(s)	Blank(s)	Blank(s)	Blank(s)	Complete dates are available and there are more than 0 days of survival	Alive or dead of other cause	Alive or dead due to cancer	Active follow-up	One primary only	8071	Poorly differentiated; Grade III	Blank(s)	No radiation and/or cancer-directed surgery	No/Unknown	None/Unknown	Surgery performed	C53.9-Cervix uteri	Alive	0332	4504	1856	607	598	1801	8071	Central counties of metropolitan areas ge 1 million pop	332	1989	52	Other	C53.9-Cervix uteri	1	0	0	0
Rural	Yes	Endometrial cancer	69	White	Female	1988	Divorced	Hospital inpatient/outpatient or clinic	01209487	Blank(s)	05397	Counties in metropolitan areas ge 1 million pop	Blank(s)	Blank(s)	Blank(s)	Blank(s)	Blank(s)	Blank(s)	Complete dates are available and there are more than 0 days of survival	Alive or dead of other cause	Dead (attributable to causes other than this cancer dx)	Active follow-up	One primary only	8140	Well differentiated; Grade I	Blank(s)	No radiation and/or cancer-directed surgery	No/Unknown	None/Unknown	Surgery performed	C54.9-Corpus uteri	Dead	0228	5916	805	340	258	1325	8140	Central counties of metropolitan areas ge 1 million pop	228	1988	69	White	C54.9-Corpus uteri	1	0	2	1
Rural	Yes	Endometrial cancer	70	White	Female	1988	Married (including common law)	Hospital inpatient/outpatient or clinic	01209521	Blank(s)	03836	Counties in metropolitan areas ge 1 million pop	Blank(s)	Blank(s)	Blank(s)	Blank(s)	Blank(s)	Blank(s)	Complete dates are available and there are more than 0 days of survival	Alive or dead of other cause	Dead (attributable to causes other than this cancer dx)	Active follow-up	One primary only	8140	Moderately differentiated; Grade II	Blank(s)	No radiation and/or cancer-directed surgery	No/Unknown	None/Unknown	Surgery performed	C54.9-Corpus uteri	Dead	0154	5165	1353	500	345	1332	8140	Central counties of metropolitan areas ge 1 million pop	154	1988	70	White	C54.9-Corpus uteri	1	0	2	1
Rural	Yes	Endometrial cancer	78	White	Female	1988	Married (including common law)	Hospital inpatient/outpatient or clinic	01209530	Blank(s)	03836	Counties in metropolitan areas ge 1 million pop	Blank(s)	Blank(s)	Blank(s)	Blank(s)	Blank(s)	Blank(s)	Complete dates are available and there are more than 0 days of survival	Alive or dead of other cause	Dead (attributable to causes other than this cancer dx)	Active follow-up	One primary only	8560	Poorly differentiated; Grade III	Blank(s)	No radiation and/or cancer-directed surgery	No/Unknown	None/Unknown	Surgery performed	C54.9-Corpus uteri	Dead	0007	5165	1353	500	345	1332	8560	Central counties of metropolitan areas ge 1 million pop	7	1988	78	White	C54.9-Corpus uteri	1	0	2	1
Rural	Yes	Endometrial cancer	73	White	Female	1989	Widowed	Hospital inpatient/outpatient or clinic	01209591	Blank(s)	05137	Counties in metropolitan areas ge 1 million pop	Blank(s)	Blank(s)	Blank(s)	Blank(s)	Blank(s)	Blank(s)	Complete dates are available and there are more than 0 days of survival	Alive or dead of other cause	Dead (attributable to causes other than this cancer dx)	Active follow-up	One primary only	8140	Moderately differentiated; Grade II	Blank(s)	No radiation and/or cancer-directed surgery	No/Unknown	None/Unknown	Surgery performed	C54.9-Corpus uteri	Dead	0286	4056	2198	627	1226	3398	8140	Central counties of metropolitan areas ge 1 million pop	286	1989	73	White	C54.9-Corpus uteri	1	0	2	1
Rural	Yes	Endometrial cancer	33	White	Female	1988	Single (never married)	Hospital inpatient/outpatient or clinic	01209620	Blank(s)	03836	Counties in metropolitan areas ge 1 million pop	Blank(s)	Blank(s)	Blank(s)	Blank(s)	Blank(s)	Blank(s)	Complete dates are available and there are more than 0 days of survival	Alive or dead of other cause	Alive or dead due to cancer	Active follow-up	One primary only	8570	Well differentiated; Grade I	Blank(s)	No radiation and/or cancer-directed surgery	No/Unknown	None/Unknown	Surgery performed	C54.9-Corpus uteri	Alive	0340	5165	1353	500	345	1332	8570	Central counties of metropolitan areas ge 1 million pop	340	1988	33	White	C54.9-Corpus uteri	1	0	0	0
Rural	Yes	Ovarian cancer	61	White	Female	1990	Married (including common law)	Hospital inpatient/outpatient or clinic	01209664	Blank(s)	04390	Counties in metropolitan areas ge 1 million pop	Blank(s)	Blank(s)	Blank(s)	Blank(s)	Blank(s)	Blank(s)	Complete dates are available and there are more than 0 days of survival	Alive or dead of other cause	Alive or dead due to cancer	Active follow-up	One primary only	9000	Poorly differentiated; Grade III	Blank(s)	No radiation and/or cancer-directed surgery	No/Unknown	None/Unknown	Surgery performed	C56.9-Ovary	Alive	0319	5343	1589	420	613	2536	9000	Central counties of metropolitan areas ge 1 million pop	319	1990	61	White	C56.9-Ovary	1	0	0	0
Rural	Yes	Endometrial cancer	80	White	Female	1988	Married (including common law)	Hospital inpatient/outpatient or clinic	01209669	Blank(s)	03836	Counties in metropolitan areas ge 1 million pop	Blank(s)	Blank(s)	Blank(s)	Blank(s)	Blank(s)	Blank(s)	Complete dates are available and there are more than 0 days of survival	Alive or dead of other cause	Dead (attributable to causes other than this cancer dx)	Active follow-up	One primary only	8140	Poorly differentiated; Grade III	Blank(s)	No radiation and/or cancer-directed surgery	No/Unknown	None/Unknown	Surgery performed	C54.9-Corpus uteri	Dead	0051	5165	1353	500	345	1332	8140	Central counties of metropolitan areas ge 1 million pop	51	1988	80	White	C54.9-Corpus uteri	1	0	2	1
Rural	Yes	Ovarian cancer	58	White	Female	1989	Married (including common law)	Hospital inpatient/outpatient or clinic	01209816	Blank(s)	04080	Counties in metropolitan areas ge 1 million pop	Blank(s)	Blank(s)	Blank(s)	Blank(s)	Blank(s)	Blank(s)	Complete dates are available and there are more than 0 days of survival	Alive or dead of other cause	Dead (attributable to causes other than this cancer dx)	Active follow-up	One primary only	8470	Well differentiated; Grade I	Blank(s)	No radiation and/or cancer-directed surgery	No/Unknown	None/Unknown	Surgery performed	C56.9-Ovary	Dead	0318	4504	1856	607	598	1801	8470	Central counties of metropolitan areas ge 1 million pop	318	1989	58	White	C56.9-Ovary	1	0	2	1
Rural	Yes	Endometrial cancer	73	Black	Female	1989	Widowed	Hospital inpatient/outpatient or clinic	01209831	Blank(s)	04390	Counties in metropolitan areas ge 1 million pop	Blank(s)	Blank(s)	Blank(s)	Blank(s)	Blank(s)	Blank(s)	Complete dates are available and there are more than 0 days of survival	Dead (attributable to this cancer dx)	Alive or dead due to cancer	Active follow-up	One primary only	8140	Poorly differentiated; Grade III	Blank(s)	Radiation after surgery	No/Unknown	Beam radiation	Surgery performed	C54.9-Corpus uteri	Dead	0011	5343	1589	420	613	2536	8140	Central counties of metropolitan areas ge 1 million pop	11	1989	73	Black	C54.9-Corpus uteri	1	0	1	1
Rural	Yes	Endometrial cancer	34	White	Female	1990	Single (never married)	Hospital inpatient/outpatient or clinic	01209889	Blank(s)	04080	Counties in metropolitan areas ge 1 million pop	Blank(s)	Blank(s)	Blank(s)	Blank(s)	Blank(s)	Blank(s)	Complete dates are available and there are more than 0 days of survival	Dead (missing/unknown COD)	Dead (missing/unknown COD)	Active follow-up	One primary only	8140	Well differentiated; Grade I	Blank(s)	No radiation and/or cancer-directed surgery	No/Unknown	None/Unknown	Surgery performed	C54.9-Corpus uteri	Dead	0301	4504	1856	607	598	1801	8140	Central counties of metropolitan areas ge 1 million pop	301	1990	34	White	C54.9-Corpus uteri	1	0	2	1
Rural	Not Performed	Vulvar cancer	91	White	Female	1989	Widowed	Hospital inpatient/outpatient or clinic	01209901	Blank(s)	03836	Counties in metropolitan areas ge 1 million pop	Blank(s)	Blank(s)	Blank(s)	Blank(s)	Blank(s)	Blank(s)	Complete dates are available and there are more than 0 days of survival	Dead (attributable to this cancer dx)	Alive or dead due to cancer	Active follow-up	One primary only	8070	Moderately differentiated; Grade II	Blank(s)	No radiation and/or cancer-directed surgery	No/Unknown	None/Unknown	Not recommended	C51.9-Vulva, NOS	Dead	0002	5165	1353	500	345	1332	8070	Central counties of metropolitan areas ge 1 million pop	2	1989	91	White	C51.9-Vulva, NOS	1	0	1	1
Rural	Yes	Endometrial cancer	69	White	Female	1988	Married (including common law)	Hospital inpatient/outpatient or clinic	01209967	Blank(s)	03836	Counties in metropolitan areas ge 1 million pop	Blank(s)	Blank(s)	Blank(s)	Blank(s)	Blank(s)	Blank(s)	Complete dates are available and there are more than 0 days of survival	Alive or dead of other cause	Dead (attributable to causes other than this cancer dx)	Active follow-up	One primary only	8140	Well differentiated; Grade I	Blank(s)	No radiation and/or cancer-directed surgery	No/Unknown	None/Unknown	Surgery performed	C54.9-Corpus uteri	Dead	0237	5165	1353	500	345	1332	8140	Central counties of metropolitan areas ge 1 million pop	237	1988	69	White	C54.9-Corpus uteri	1	0	2	1
Rural	Yes	Endometrial cancer	66	White	Female	1988	Widowed	Hospital inpatient/outpatient or clinic	01210107	Blank(s)	03836	Counties in metropolitan areas ge 1 million pop	Blank(s)	Blank(s)	Blank(s)	Blank(s)	Blank(s)	Blank(s)	Complete dates are available and there are more than 0 days of survival	Alive or dead of other cause	Dead (attributable to causes other than this cancer dx)	Active follow-up	One primary only	8140	Well differentiated; Grade I	Blank(s)	No radiation and/or cancer-directed surgery	No/Unknown	None/Unknown	Surgery performed	C54.9-Corpus uteri	Dead	0305	5165	1353	500	345	1332	8140	Central counties of metropolitan areas ge 1 million pop	305	1988	66	White	C54.9-Corpus uteri	1	0	2	1
Rural	Yes	Endometrial cancer	68	White	Female	1989	Single (never married)	Hospital inpatient/outpatient or clinic	01210195	Blank(s)	04080	Counties in metropolitan areas ge 1 million pop	Blank(s)	Blank(s)	Blank(s)	Blank(s)	Blank(s)	Blank(s)	Complete dates are available and there are more than 0 days of survival	Dead (missing/unknown COD)	Dead (missing/unknown COD)	Active follow-up	One primary only	8140	Well differentiated; Grade I	Blank(s)	No radiation and/or cancer-directed surgery	No/Unknown	None/Unknown	Surgery performed	C54.9-Corpus uteri	Dead	0292	4504	1856	607	598	1801	8140	Central counties of metropolitan areas ge 1 million pop	292	1989	68	White	C54.9-Corpus uteri	1	0	2	1
Rural	Yes	Cervical cancer	35	Chinese	Female	1990	Married (including common law)	Hospital inpatient/outpatient or clinic	01210332	Blank(s)	04080	Counties in metropolitan areas ge 1 million pop	Blank(s)	Blank(s)	Blank(s)	Blank(s)	Blank(s)	Blank(s)	Complete dates are available and there are more than 0 days of survival	Alive or dead of other cause	Alive or dead due to cancer	Active follow-up	One primary only	8070	Moderately differentiated; Grade II	Blank(s)	No radiation and/or cancer-directed surgery	No/Unknown	None/Unknown	Surgery performed	C53.9-Cervix uteri	Alive	0321	4504	1856	607	598	1801	8070	Central counties of metropolitan areas ge 1 million pop	321	1990	35	Other	C53.9-Cervix uteri	1	0	0	0
Rural	Not Performed	Cervical cancer	69	White	Female	1988	Widowed	Hospital inpatient/outpatient or clinic	01210418	Blank(s)	04390	Counties in metropolitan areas ge 1 million pop	Blank(s)	Blank(s)	Blank(s)	Blank(s)	Blank(s)	Blank(s)	Complete dates are available and there are more than 0 days of survival	Alive or dead of other cause	Dead (attributable to causes other than this cancer dx)	Active follow-up	One primary only	8070	Moderately differentiated; Grade II	Blank(s)	No radiation and/or cancer-directed surgery	Yes	Beam radiation	Not recommended	C53.9-Cervix uteri	Dead	0003	5343	1589	420	613	2536	8070	Central counties of metropolitan areas ge 1 million pop	3	1988	69	White	C53.9-Cervix uteri	1	0	2	1
Rural	Yes	Ovarian cancer	63	White	Female	1988	Single (never married)	Hospital inpatient/outpatient or clinic	01210434	Blank(s)	03836	Counties in metropolitan areas ge 1 million pop	Blank(s)	Blank(s)	Blank(s)	Blank(s)	Blank(s)	Blank(s)	Complete dates are available and there are more than 0 days of survival	Dead (attributable to this cancer dx)	Alive or dead due to cancer	Active follow-up	One primary only	8140	Poorly differentiated; Grade III	Blank(s)	No radiation and/or cancer-directed surgery	Yes	None/Unknown	Surgery performed	C56.9-Ovary	Dead	0009	5165	1353	500	345	1332	8140	Central counties of metropolitan areas ge 1 million pop	9	1988	63	White	C56.9-Ovary	1	0	1	1
Rural	Not Performed	Endometrial cancer	86	White	Female	1989	Widowed	Hospital inpatient/outpatient or clinic	01210458	Blank(s)	04080	Counties in metropolitan areas ge 1 million pop	Blank(s)	Blank(s)	Blank(s)	Blank(s)	Blank(s)	Blank(s)	Complete dates are available and there are more than 0 days of survival	Dead (attributable to this cancer dx)	Alive or dead due to cancer	Active follow-up	One primary only	8140	Well differentiated; Grade I	Blank(s)	No radiation and/or cancer-directed surgery	No/Unknown	None/Unknown	Not recommended	C54.9-Corpus uteri	Dead	0006	4504	1856	607	598	1801	8140	Central counties of metropolitan areas ge 1 million pop	6	1989	86	White	C54.9-Corpus uteri	1	0	1	1
Rural	Yes	Ovarian cancer	40	White	Female	1988	Married (including common law)	Hospital inpatient/outpatient or clinic	01210469	Blank(s)	03836	Counties in metropolitan areas ge 1 million pop	Blank(s)	Blank(s)	Blank(s)	Blank(s)	Blank(s)	Blank(s)	Complete dates are available and there are more than 0 days of survival	Alive or dead of other cause	Alive or dead due to cancer	Active follow-up	One primary only	8380	Well differentiated; Grade I	Blank(s)	No radiation and/or cancer-directed surgery	No/Unknown	None/Unknown	Surgery performed	C56.9-Ovary	Alive	0341	5165	1353	500	345	1332	8380	Central counties of metropolitan areas ge 1 million pop	341	1988	40	White	C56.9-Ovary	1	0	0	0
Rural	Yes	Ovarian cancer	76	White	Female	1988	Widowed	Hospital inpatient/outpatient or clinic	01210527	Blank(s)	03836	Counties in metropolitan areas ge 1 million pop	Blank(s)	Blank(s)	Blank(s)	Blank(s)	Blank(s)	Blank(s)	Complete dates are available and there are more than 0 days of survival	Alive or dead of other cause	Dead (attributable to causes other than this cancer dx)	Active follow-up	One primary only	8950	Poorly differentiated; Grade III	Blank(s)	No radiation and/or cancer-directed surgery	Yes	None/Unknown	Surgery performed	C56.9-Ovary	Dead	0044	5165	1353	500	345	1332	8950	Central counties of metropolitan areas ge 1 million pop	44	1988	76	White	C56.9-Ovary	1	0	2	1
Rural	Yes	Ovarian cancer	53	White	Female	1990	Widowed	Hospital inpatient/outpatient or clinic	01210695	Blank(s)	04390	Counties in metropolitan areas ge 1 million pop	Blank(s)	Blank(s)	Blank(s)	Blank(s)	Blank(s)	Blank(s)	Complete dates are available and there are more than 0 days of survival	Dead (attributable to this cancer dx)	Alive or dead due to cancer	Active follow-up	One primary only	8461	Poorly differentiated; Grade III	Blank(s)	No radiation and/or cancer-directed surgery	Yes	None/Unknown	Surgery performed	C56.9-Ovary	Dead	0011	5343	1589	420	613	2536	8461	Central counties of metropolitan areas ge 1 million pop	11	1990	53	White	C56.9-Ovary	1	0	1	1
Rural	Yes	Cervical cancer	58	Black	Female	1991	Married (including common law)	Hospital inpatient/outpatient or clinic	01210717	Blank(s)	04080	Counties in metropolitan areas ge 1 million pop	Blank(s)	Blank(s)	Blank(s)	Blank(s)	Blank(s)	Blank(s)	Complete dates are available and there are more than 0 days of survival	Alive or dead of other cause	Alive or dead due to cancer	Active follow-up	One primary only	8260	Well differentiated; Grade I	Blank(s)	No radiation and/or cancer-directed surgery	No/Unknown	None/Unknown	Surgery performed	C53.9-Cervix uteri	Alive	0309	4504	1856	607	598	1801	8260	Central counties of metropolitan areas ge 1 million pop	309	1991	58	Black	C53.9-Cervix uteri	1	0	0	0
Rural	Yes	Endometrial cancer	68	White	Female	1989	Divorced	Hospital inpatient/outpatient or clinic	01210745	Blank(s)	04390	Counties in metropolitan areas ge 1 million pop	Blank(s)	Blank(s)	Blank(s)	Blank(s)	Blank(s)	Blank(s)	Complete dates are available and there are more than 0 days of survival	Dead (attributable to this cancer dx)	Alive or dead due to cancer	Active follow-up	One primary only	8560	Poorly differentiated; Grade III	Blank(s)	Radiation after surgery	No/Unknown	Beam radiation	Surgery performed	C54.9-Corpus uteri	Dead	0036	5343	1589	420	613	2536	8560	Central counties of metropolitan areas ge 1 million pop	36	1989	68	White	C54.9-Corpus uteri	1	0	1	1
Rural	Yes	Ovarian cancer	54	White	Female	1991	Divorced	Hospital inpatient/outpatient or clinic	01210809	Blank(s)	04080	Counties in metropolitan areas ge 1 million pop	Blank(s)	Blank(s)	Blank(s)	Blank(s)	Blank(s)	Blank(s)	Complete dates are available and there are more than 0 days of survival	Alive or dead of other cause	Dead (attributable to causes other than this cancer dx)	Active follow-up	One primary only	8460	Moderately differentiated; Grade II	Blank(s)	No radiation and/or cancer-directed surgery	Yes	None/Unknown	Surgery performed	C56.9-Ovary	Dead	0043	4504	1856	607	598	1801	8460	Central counties of metropolitan areas ge 1 million pop	43	1991	54	White	C56.9-Ovary	1	0	2	1
Rural	Not Performed	Endometrial cancer	75	White	Female	1989	Widowed	Hospital inpatient/outpatient or clinic	01210915	Blank(s)	03836	Counties in metropolitan areas ge 1 million pop	Blank(s)	Blank(s)	Blank(s)	Blank(s)	Blank(s)	Blank(s)	Complete dates are available and there are more than 0 days of survival	Alive or dead of other cause	Dead (attributable to causes other than this cancer dx)	Active follow-up	One primary only	8140	Well differentiated; Grade I	Blank(s)	No radiation and/or cancer-directed surgery	No/Unknown	Beam radiation	Not recommended	C54.9-Corpus uteri	Dead	0042	5165	1353	500	345	1332	8140	Central counties of metropolitan areas ge 1 million pop	42	1989	75	White	C54.9-Corpus uteri	1	0	2	1
Rural	Yes	Endometrial cancer	70	White	Female	1991	Married (including common law)	Hospital inpatient/outpatient or clinic	01210988	Blank(s)	05137	Counties in metropolitan areas ge 1 million pop	Blank(s)	Blank(s)	Blank(s)	Blank(s)	Blank(s)	Blank(s)	Complete dates are available and there are more than 0 days of survival	Alive or dead of other cause	Alive or dead due to cancer	Active follow-up	One primary only	8260	Well differentiated; Grade I	Blank(s)	No radiation and/or cancer-directed surgery	No/Unknown	None/Unknown	Surgery performed	C54.9-Corpus uteri	Alive	0302	4056	2198	627	1226	3398	8260	Central counties of metropolitan areas ge 1 million pop	302	1991	70	White	C54.9-Corpus uteri	1	0	0	0
Rural	Yes	Endometrial cancer	76	White	Female	1991	Widowed	Hospital inpatient/outpatient or clinic	01211031	Blank(s)	04390	Counties in metropolitan areas ge 1 million pop	Blank(s)	Blank(s)	Blank(s)	Blank(s)	Blank(s)	Blank(s)	Complete dates are available and there are more than 0 days of survival	Dead (attributable to this cancer dx)	Alive or dead due to cancer	Active follow-up	One primary only	8560	Poorly differentiated; Grade III	Blank(s)	Radiation after surgery	No/Unknown	Beam radiation	Surgery performed	C54.9-Corpus uteri	Dead	0013	5343	1589	420	613	2536	8560	Central counties of metropolitan areas ge 1 million pop	13	1991	76	White	C54.9-Corpus uteri	1	0	1	1
Rural	Yes	Cervical cancer	33	White	Female	1990	Married (including common law)	Hospital inpatient/outpatient or clinic	01211268	Blank(s)	04390	Counties in metropolitan areas ge 1 million pop	Blank(s)	Blank(s)	Blank(s)	Blank(s)	Blank(s)	Blank(s)	Complete dates are available and there are more than 0 days of survival	Alive or dead of other cause	Alive or dead due to cancer	Active follow-up	One primary only	8071	Moderately differentiated; Grade II	Blank(s)	No radiation and/or cancer-directed surgery	No/Unknown	None/Unknown	Surgery performed	C53.9-Cervix uteri	Alive	0002	5343	1589	420	613	2536	8071	Central counties of metropolitan areas ge 1 million pop	2	1990	33	White	C53.9-Cervix uteri	1	0	0	0
Rural	Yes	Endometrial cancer	71	White	Female	1988	Married (including common law)	Hospital inpatient/outpatient or clinic	01211513	Blank(s)	04080	Counties in metropolitan areas ge 1 million pop	Blank(s)	Blank(s)	Blank(s)	Blank(s)	Blank(s)	Blank(s)	Complete dates are available and there are more than 0 days of survival	Alive or dead of other cause	Dead (attributable to causes other than this cancer dx)	Active follow-up	One primary only	8140	Well differentiated; Grade I	Blank(s)	No radiation and/or cancer-directed surgery	No/Unknown	None/Unknown	Surgery performed	C54.9-Corpus uteri	Dead	0281	4504	1856	607	598	1801	8140	Central counties of metropolitan areas ge 1 million pop	281	1988	71	White	C54.9-Corpus uteri	1	0	2	1
Rural	Yes	Endometrial cancer	65	White	Female	1988	Married (including common law)	Hospital inpatient/outpatient or clinic	01211729	Blank(s)	04080	Counties in metropolitan areas ge 1 million pop	Blank(s)	Blank(s)	Blank(s)	Blank(s)	Blank(s)	Blank(s)	Complete dates are available and there are more than 0 days of survival	Alive or dead of other cause	Dead (attributable to causes other than this cancer dx)	Active follow-up	One primary only	8570	Poorly differentiated; Grade III	Blank(s)	No radiation and/or cancer-directed surgery	No/Unknown	None/Unknown	Surgery performed	C54.9-Corpus uteri	Dead	0294	4504	1856	607	598	1801	8570	Central counties of metropolitan areas ge 1 million pop	294	1988	65	White	C54.9-Corpus uteri	1	0	2	1
Rural	Yes	Endometrial cancer	76	White	Female	1990	Married (including common law)	Hospital inpatient/outpatient or clinic	01211788	Blank(s)	03836	Counties in metropolitan areas ge 1 million pop	Blank(s)	Blank(s)	Blank(s)	Blank(s)	Blank(s)	Blank(s)	Complete dates are available and there are more than 0 days of survival	Dead (attributable to this cancer dx)	Alive or dead due to cancer	Active follow-up	One primary only	8020	Undifferentiated; anaplastic; Grade IV	Blank(s)	Radiation after surgery	Yes	Beam radiation	Surgery performed	C54.9-Corpus uteri	Dead	0013	5165	1353	500	345	1332	8020	Central counties of metropolitan areas ge 1 million pop	13	1990	76	White	C54.9-Corpus uteri	1	0	1	1
Rural	Yes	Ovarian cancer	53	White	Female	1989	Separated	Hospital inpatient/outpatient or clinic	01211951	Blank(s)	03836	Counties in metropolitan areas ge 1 million pop	Blank(s)	Blank(s)	Blank(s)	Blank(s)	Blank(s)	Blank(s)	Complete dates are available and there are more than 0 days of survival	Dead (attributable to this cancer dx)	Alive or dead due to cancer	Active follow-up	One primary only	8441	Well differentiated; Grade I	Blank(s)	No radiation and/or cancer-directed surgery	Yes	None/Unknown	Surgery performed	C56.9-Ovary	Dead	0053	5165	1353	500	345	1332	8441	Central counties of metropolitan areas ge 1 million pop	53	1989	53	White	C56.9-Ovary	1	0	1	1
Rural	Not Performed	Cervical cancer	59	White	Female	1991	Single (never married)	Hospital inpatient/outpatient or clinic	01212003	Blank(s)	05137	Counties in metropolitan areas ge 1 million pop	Blank(s)	Blank(s)	Blank(s)	Blank(s)	Blank(s)	Blank(s)	Complete dates are available and there are more than 0 days of survival	Dead (attributable to this cancer dx)	Alive or dead due to cancer	Active follow-up	One primary only	8310	Poorly differentiated; Grade III	Blank(s)	No radiation and/or cancer-directed surgery	No/Unknown	Beam radiation	Not recommended	C53.9-Cervix uteri	Dead	0002	4056	2198	627	1226	3398	8310	Central counties of metropolitan areas ge 1 million pop	2	1991	59	White	C53.9-Cervix uteri	1	0	1	1
Rural	Yes	Cervical cancer	38	Chinese	Female	1988	Married (including common law)	Hospital inpatient/outpatient or clinic	01212004	Blank(s)	04390	Counties in metropolitan areas ge 1 million pop	Blank(s)	Blank(s)	Blank(s)	Blank(s)	Blank(s)	Blank(s)	Complete dates are available and there are more than 0 days of survival	Dead (attributable to this cancer dx)	Alive or dead due to cancer	Active follow-up	One primary only	8560	Moderately differentiated; Grade II	Blank(s)	Radiation after surgery	No/Unknown	Beam radiation	Surgery performed	C53.0-Endocervix	Dead	0012	5343	1589	420	613	2536	8560	Central counties of metropolitan areas ge 1 million pop	12	1988	38	Other	C53.0-Endocervix	1	0	1	1
Rural	Yes	Endometrial cancer	77	White	Female	1991	Widowed	Hospital inpatient/outpatient or clinic	01212013	Blank(s)	04080	Counties in metropolitan areas ge 1 million pop	Blank(s)	Blank(s)	Blank(s)	Blank(s)	Blank(s)	Blank(s)	Complete dates are available and there are more than 0 days of survival	Alive or dead of other cause	Dead (attributable to causes other than this cancer dx)	Active follow-up	One primary only	8140	Well differentiated; Grade I	Blank(s)	Radiation after surgery	Yes	Beam radiation	Surgery performed	C54.9-Corpus uteri	Dead	0174	4504	1856	607	598	1801	8140	Central counties of metropolitan areas ge 1 million pop	174	1991	77	White	C54.9-Corpus uteri	1	0	2	1
Rural	Yes	Ovarian cancer	72	White	Female	1991	Widowed	Hospital inpatient/outpatient or clinic	01212062	Blank(s)	04080	Counties in metropolitan areas ge 1 million pop	Blank(s)	Blank(s)	Blank(s)	Blank(s)	Blank(s)	Blank(s)	Complete dates are available and there are more than 0 days of survival	Dead (attributable to this cancer dx)	Alive or dead due to cancer	Active follow-up	One primary only	8140	Poorly differentiated; Grade III	Blank(s)	No radiation and/or cancer-directed surgery	No/Unknown	None/Unknown	Surgery performed	C56.9-Ovary	Dead	0002	4504	1856	607	598	1801	8140	Central counties of metropolitan areas ge 1 million pop	2	1991	72	White	C56.9-Ovary	1	0	1	1
Rural	Yes	Endometrial cancer	55	White	Female	1988	Divorced	Hospital inpatient/outpatient or clinic	01212147	Blank(s)	04390	Counties in metropolitan areas ge 1 million pop	Blank(s)	Blank(s)	Blank(s)	Blank(s)	Blank(s)	Blank(s)	Complete dates are available and there are more than 0 days of survival	Alive or dead of other cause	Alive or dead due to cancer	Active follow-up	One primary only	8140	Well differentiated; Grade I	Blank(s)	No radiation and/or cancer-directed surgery	No/Unknown	None/Unknown	Surgery performed	C54.9-Corpus uteri	Alive	0149	5343	1589	420	613	2536	8140	Central counties of metropolitan areas ge 1 million pop	149	1988	55	White	C54.9-Corpus uteri	1	0	0	0
Rural	Yes	Ovarian cancer	48	White	Female	1991	Single (never married)	Hospital inpatient/outpatient or clinic	01212168	Blank(s)	05137	Counties in metropolitan areas ge 1 million pop	Blank(s)	Blank(s)	Blank(s)	Blank(s)	Blank(s)	Blank(s)	Complete dates are available and there are more than 0 days of survival	Alive or dead of other cause	Alive or dead due to cancer	Active follow-up	One primary only	8380	Well differentiated; Grade I	Blank(s)	Radiation after surgery	No/Unknown	Beam radiation	Surgery performed	C56.9-Ovary	Alive	0301	4056	2198	627	1226	3398	8380	Central counties of metropolitan areas ge 1 million pop	301	1991	48	White	C56.9-Ovary	1	0	0	0
Rural	Not Performed	Cervical cancer	71	Black	Female	1991	Divorced	Hospital inpatient/outpatient or clinic	01212178	Blank(s)	04080	Counties in metropolitan areas ge 1 million pop	Blank(s)	Blank(s)	Blank(s)	Blank(s)	Blank(s)	Blank(s)	Complete dates are available and there are more than 0 days of survival	Dead (attributable to this cancer dx)	Alive or dead due to cancer	Active follow-up	One primary only	8070	Poorly differentiated; Grade III	Blank(s)	No radiation and/or cancer-directed surgery	No/Unknown	Combination of beam with implants or isotopes	Not recommended	C53.0-Endocervix	Dead	0012	4504	1856	607	598	1801	8070	Central counties of metropolitan areas ge 1 million pop	12	1991	71	Black	C53.0-Endocervix	1	0	1	1
Rural	Yes	Endometrial cancer	78	White	Female	1989	Single (never married)	Hospital inpatient/outpatient or clinic	01212274	Blank(s)	03836	Counties in metropolitan areas ge 1 million pop	Blank(s)	Blank(s)	Blank(s)	Blank(s)	Blank(s)	Blank(s)	Complete dates are available and there are more than 0 days of survival	Alive or dead of other cause	Dead (attributable to causes other than this cancer dx)	Active follow-up	One primary only	8140	Poorly differentiated; Grade III	Blank(s)	No radiation and/or cancer-directed surgery	No/Unknown	None/Unknown	Surgery performed	C54.9-Corpus uteri	Dead	0060	5165	1353	500	345	1332	8140	Central counties of metropolitan areas ge 1 million pop	60	1989	78	White	C54.9-Corpus uteri	1	0	2	1
Rural	Yes	Endometrial cancer	68	White	Female	1988	Single (never married)	Hospital inpatient/outpatient or clinic	01212299	Blank(s)	05137	Counties in metropolitan areas ge 1 million pop	Blank(s)	Blank(s)	Blank(s)	Blank(s)	Blank(s)	Blank(s)	Complete dates are available and there are more than 0 days of survival	Alive or dead of other cause	Dead (attributable to causes other than this cancer dx)	Active follow-up	One primary only	8140	Well differentiated; Grade I	Blank(s)	No radiation and/or cancer-directed surgery	No/Unknown	None/Unknown	Surgery performed	C54.9-Corpus uteri	Dead	0076	4056	2198	627	1226	3398	8140	Central counties of metropolitan areas ge 1 million pop	76	1988	68	White	C54.9-Corpus uteri	1	0	2	1
Rural	Yes	Endometrial cancer	83	White	Female	1988	Married (including common law)	Hospital inpatient/outpatient or clinic	01212343	Blank(s)	05137	Counties in metropolitan areas ge 1 million pop	Blank(s)	Blank(s)	Blank(s)	Blank(s)	Blank(s)	Blank(s)	Complete dates are available and there are more than 0 days of survival	Alive or dead of other cause	Dead (attributable to causes other than this cancer dx)	Active follow-up	One primary only	8140	Well differentiated; Grade I	Blank(s)	No radiation and/or cancer-directed surgery	No/Unknown	None/Unknown	Surgery performed	C54.9-Corpus uteri	Dead	0184	4056	2198	627	1226	3398	8140	Central counties of metropolitan areas ge 1 million pop	184	1988	83	White	C54.9-Corpus uteri	1	0	2	1
Rural	Yes	Endometrial cancer	72	White	Female	1991	Married (including common law)	Hospital inpatient/outpatient or clinic	01212364	Blank(s)	04080	Counties in metropolitan areas ge 1 million pop	Blank(s)	Blank(s)	Blank(s)	Blank(s)	Blank(s)	Blank(s)	Complete dates are available and there are more than 0 days of survival	Alive or dead of other cause	Dead (attributable to causes other than this cancer dx)	Active follow-up	One primary only	8140	Well differentiated; Grade I	Blank(s)	No radiation and/or cancer-directed surgery	No/Unknown	None/Unknown	Surgery performed	C54.9-Corpus uteri	Dead	0187	4504	1856	607	598	1801	8140	Central counties of metropolitan areas ge 1 million pop	187	1991	72	White	C54.9-Corpus uteri	1	0	2	1
Rural	Yes	Endometrial cancer	50	Filipino	Female	1990	Married (including common law)	Hospital inpatient/outpatient or clinic	01212508	Blank(s)	04080	Counties in metropolitan areas ge 1 million pop	Blank(s)	Blank(s)	Blank(s)	Blank(s)	Blank(s)	Blank(s)	Complete dates are available and there are more than 0 days of survival	Alive or dead of other cause	Alive or dead due to cancer	Active follow-up	One primary only	8140	Moderately differentiated; Grade II	Blank(s)	No radiation and/or cancer-directed surgery	No/Unknown	None/Unknown	Surgery performed	C54.9-Corpus uteri	Alive	0315	4504	1856	607	598	1801	8140	Central counties of metropolitan areas ge 1 million pop	315	1990	50	Other	C54.9-Corpus uteri	1	0	0	0
Rural	Yes	Ovarian cancer	40	White	Female	1991	Single (never married)	Hospital inpatient/outpatient or clinic	01212647	Blank(s)	05397	Counties in metropolitan areas ge 1 million pop	Blank(s)	Blank(s)	Blank(s)	Blank(s)	Blank(s)	Blank(s)	Complete dates are available and there are more than 0 days of survival	Alive or dead of other cause	Alive or dead due to cancer	Active follow-up	One primary only	8933	Well differentiated; Grade I	Blank(s)	No radiation and/or cancer-directed surgery	No/Unknown	None/Unknown	Surgery performed	C56.9-Ovary	Alive	0307	5916	805	340	258	1325	8933	Central counties of metropolitan areas ge 1 million pop	307	1991	40	White	C56.9-Ovary	1	0	0	0
Rural	Yes	Endometrial cancer	51	White	Female	1991	Married (including common law)	Hospital inpatient/outpatient or clinic	01212656	Blank(s)	05397	Counties in metropolitan areas ge 1 million pop	Blank(s)	Blank(s)	Blank(s)	Blank(s)	Blank(s)	Blank(s)	Complete dates are available and there are more than 0 days of survival	Alive or dead of other cause	Alive or dead due to cancer	Active follow-up	One primary only	8140	Well differentiated; Grade I	Blank(s)	No radiation and/or cancer-directed surgery	No/Unknown	None/Unknown	Surgery performed	C54.9-Corpus uteri	Alive	0302	5916	805	340	258	1325	8140	Central counties of metropolitan areas ge 1 million pop	302	1991	51	White	C54.9-Corpus uteri	1	0	0	0
Rural	Not Performed	Cervical cancer	59	Laotian (1988+)	Female	1991	Widowed	Hospital inpatient/outpatient or clinic	01212707	Blank(s)	04080	Counties in metropolitan areas ge 1 million pop	Blank(s)	Blank(s)	Blank(s)	Blank(s)	Blank(s)	Blank(s)	Complete dates are available and there are more than 0 days of survival	Alive or dead of other cause	Alive or dead due to cancer	Active follow-up	One primary only	8072	Moderately differentiated; Grade II	Blank(s)	No radiation and/or cancer-directed surgery	No/Unknown	Combination of beam with implants or isotopes	Not recommended	C53.9-Cervix uteri	Alive	0310	4504	1856	607	598	1801	8072	Central counties of metropolitan areas ge 1 million pop	310	1991	59	Other	C53.9-Cervix uteri	1	0	0	0
Rural	Yes	Ovarian cancer	69	Black	Female	1990	Divorced	Hospital inpatient/outpatient or clinic	01212714	Blank(s)	05137	Counties in metropolitan areas ge 1 million pop	Blank(s)	Blank(s)	Blank(s)	Blank(s)	Blank(s)	Blank(s)	Complete dates are available and there are more than 0 days of survival	Dead (attributable to this cancer dx)	Alive or dead due to cancer	Active follow-up	One primary only	8480	Moderately differentiated; Grade II	Blank(s)	No radiation and/or cancer-directed surgery	Yes	None/Unknown	Surgery performed	C56.9-Ovary	Dead	0003	4056	2198	627	1226	3398	8480	Central counties of metropolitan areas ge 1 million pop	3	1990	69	Black	C56.9-Ovary	1	0	1	1
Rural	Yes	Endometrial cancer	79	White	Female	1988	Married (including common law)	Hospital inpatient/outpatient or clinic	01212746	Blank(s)	05137	Counties in metropolitan areas ge 1 million pop	Blank(s)	Blank(s)	Blank(s)	Blank(s)	Blank(s)	Blank(s)	Complete dates are available and there are more than 0 days of survival	Alive or dead of other cause	Dead (attributable to causes other than this cancer dx)	Active follow-up	One primary only	8140	Well differentiated; Grade I	Blank(s)	No radiation and/or cancer-directed surgery	No/Unknown	None/Unknown	Surgery performed	C54.9-Corpus uteri	Dead	0072	4056	2198	627	1226	3398	8140	Central counties of metropolitan areas ge 1 million pop	72	1988	79	White	C54.9-Corpus uteri	1	0	2	1
Rural	Yes	Endometrial cancer	67	White	Female	1988	Married (including common law)	Hospital inpatient/outpatient or clinic	01212799	Blank(s)	04390	Counties in metropolitan areas ge 1 million pop	Blank(s)	Blank(s)	Blank(s)	Blank(s)	Blank(s)	Blank(s)	Complete dates are available and there are more than 0 days of survival	Alive or dead of other cause	Dead (attributable to causes other than this cancer dx)	Active follow-up	One primary only	8140	Moderately differentiated; Grade II	Blank(s)	No radiation and/or cancer-directed surgery	No/Unknown	None/Unknown	Surgery performed	C54.9-Corpus uteri	Dead	0261	5343	1589	420	613	2536	8140	Central counties of metropolitan areas ge 1 million pop	261	1988	67	White	C54.9-Corpus uteri	1	0	2	1
Rural	Yes	Endometrial cancer	80	White	Female	1991	Widowed	Hospital inpatient/outpatient or clinic	01213003	Blank(s)	03836	Counties in metropolitan areas ge 1 million pop	Blank(s)	Blank(s)	Blank(s)	Blank(s)	Blank(s)	Blank(s)	Complete dates are available and there are more than 0 days of survival	Alive or dead of other cause	Dead (attributable to causes other than this cancer dx)	Active follow-up	One primary only	8140	Moderately differentiated; Grade II	Blank(s)	No radiation and/or cancer-directed surgery	No/Unknown	None/Unknown	Surgery performed	C54.9-Corpus uteri	Dead	0217	5165	1353	500	345	1332	8140	Central counties of metropolitan areas ge 1 million pop	217	1991	80	White	C54.9-Corpus uteri	1	0	2	1
Rural	Not Performed	Endometrial cancer	78	Black	Female	1988	Single (never married)	Hospital inpatient/outpatient or clinic	01213028	Blank(s)	05137	Counties in metropolitan areas ge 1 million pop	Blank(s)	Blank(s)	Blank(s)	Blank(s)	Blank(s)	Blank(s)	Complete dates are available and there are more than 0 days of survival	Dead (attributable to this cancer dx)	Alive or dead due to cancer	Active follow-up	One primary only	8010	Poorly differentiated; Grade III	Blank(s)	No radiation and/or cancer-directed surgery	No/Unknown	None/Unknown	Not recommended, contraindicated due to other cond; autopsy only (1973-2002)	C54.9-Corpus uteri	Dead	0005	4056	2198	627	1226	3398	8010	Central counties of metropolitan areas ge 1 million pop	5	1988	78	Black	C54.9-Corpus uteri	1	0	1	1
Rural	Yes	Endometrial cancer	80	White	Female	1989	Widowed	Hospital inpatient/outpatient or clinic	01213134	Blank(s)	03836	Counties in metropolitan areas ge 1 million pop	Blank(s)	Blank(s)	Blank(s)	Blank(s)	Blank(s)	Blank(s)	Complete dates are available and there are more than 0 days of survival	Alive or dead of other cause	Dead (attributable to causes other than this cancer dx)	Active follow-up	One primary only	8140	Moderately differentiated; Grade II	Blank(s)	No radiation and/or cancer-directed surgery	No/Unknown	None/Unknown	Surgery performed	C54.9-Corpus uteri	Dead	0131	5165	1353	500	345	1332	8140	Central counties of metropolitan areas ge 1 million pop	131	1989	80	White	C54.9-Corpus uteri	1	0	2	1
Rural	Yes	Ovarian cancer	35	White	Female	1988	Married (including common law)	Hospital inpatient/outpatient or clinic	01213237	Blank(s)	04390	Counties in metropolitan areas ge 1 million pop	Blank(s)	Blank(s)	Blank(s)	Blank(s)	Blank(s)	Blank(s)	Complete dates are available and there are more than 0 days of survival	Dead (attributable to this cancer dx)	Alive or dead due to cancer	Active follow-up	One primary only	8380	Moderately differentiated; Grade II	Blank(s)	No radiation and/or cancer-directed surgery	Yes	None/Unknown	Surgery performed	C56.9-Ovary	Dead	0053	5343	1589	420	613	2536	8380	Central counties of metropolitan areas ge 1 million pop	53	1988	35	White	C56.9-Ovary	1	0	1	1
Rural	Yes	Endometrial cancer	73	White	Female	1991	Married (including common law)	Hospital inpatient/outpatient or clinic	01213265	Blank(s)	03836	Counties in metropolitan areas ge 1 million pop	Blank(s)	Blank(s)	Blank(s)	Blank(s)	Blank(s)	Blank(s)	Complete dates are available and there are more than 0 days of survival	Alive or dead of other cause	Dead (attributable to causes other than this cancer dx)	Active follow-up	One primary only	8140	Well differentiated; Grade I	Blank(s)	No radiation and/or cancer-directed surgery	No/Unknown	None/Unknown	Surgery performed	C54.9-Corpus uteri	Dead	0172	5165	1353	500	345	1332	8140	Central counties of metropolitan areas ge 1 million pop	172	1991	73	White	C54.9-Corpus uteri	1	0	2	1
Rural	Yes	Endometrial cancer	52	White	Female	1991	Single (never married)	Hospital inpatient/outpatient or clinic	01213366	Blank(s)	05137	Counties in metropolitan areas ge 1 million pop	Blank(s)	Blank(s)	Blank(s)	Blank(s)	Blank(s)	Blank(s)	Complete dates are available and there are more than 0 days of survival	Alive or dead of other cause	Alive or dead due to cancer	Active follow-up	One primary only	8140	Poorly differentiated; Grade III	Blank(s)	No radiation and/or cancer-directed surgery	No/Unknown	None/Unknown	Surgery performed	C54.9-Corpus uteri	Alive	0309	4056	2198	627	1226	3398	8140	Central counties of metropolitan areas ge 1 million pop	309	1991	52	White	C54.9-Corpus uteri	1	0	0	0
Rural	Yes	Cervical cancer	45	White	Female	1990	Married (including common law)	Hospital inpatient/outpatient or clinic	01213421	Blank(s)	04390	Counties in metropolitan areas ge 1 million pop	Blank(s)	Blank(s)	Blank(s)	Blank(s)	Blank(s)	Blank(s)	Complete dates are available and there are more than 0 days of survival	Alive or dead of other cause	Alive or dead due to cancer	Active follow-up	One primary only	8071	Moderately differentiated; Grade II	Blank(s)	No radiation and/or cancer-directed surgery	No/Unknown	None/Unknown	Surgery performed	C53.9-Cervix uteri	Alive	0097	5343	1589	420	613	2536	8071	Central counties of metropolitan areas ge 1 million pop	97	1990	45	White	C53.9-Cervix uteri	1	0	0	0
Rural	Yes	Endometrial cancer	56	White	Female	1989	Married (including common law)	Hospital inpatient/outpatient or clinic	01213424	Blank(s)	04390	Counties in metropolitan areas ge 1 million pop	Blank(s)	Blank(s)	Blank(s)	Blank(s)	Blank(s)	Blank(s)	Complete dates are available and there are more than 0 days of survival	Alive or dead of other cause	Alive or dead due to cancer	Active follow-up	One primary only	8140	Moderately differentiated; Grade II	Blank(s)	No radiation and/or cancer-directed surgery	No/Unknown	None/Unknown	Surgery performed	C54.9-Corpus uteri	Alive	0332	5343	1589	420	613	2536	8140	Central counties of metropolitan areas ge 1 million pop	332	1989	56	White	C54.9-Corpus uteri	1	0	0	0
Rural	Yes	Endometrial cancer	56	White	Female	1991	Married (including common law)	Hospital inpatient/outpatient or clinic	01213442	Blank(s)	03836	Counties in metropolitan areas ge 1 million pop	Blank(s)	Blank(s)	Blank(s)	Blank(s)	Blank(s)	Blank(s)	Complete dates are available and there are more than 0 days of survival	Alive or dead of other cause	Dead (attributable to causes other than this cancer dx)	Active follow-up	One primary only	8140	Moderately differentiated; Grade II	Blank(s)	No radiation and/or cancer-directed surgery	No/Unknown	None/Unknown	Surgery performed	C54.9-Corpus uteri	Dead	0290	5165	1353	500	345	1332	8140	Central counties of metropolitan areas ge 1 million pop	290	1991	56	White	C54.9-Corpus uteri	1	0	2	1
Rural	Yes	Ovarian cancer	71	White	Female	1991	Married (including common law)	Hospital inpatient/outpatient or clinic	01213513	Blank(s)	03836	Counties in metropolitan areas ge 1 million pop	Blank(s)	Blank(s)	Blank(s)	Blank(s)	Blank(s)	Blank(s)	Complete dates are available and there are more than 0 days of survival	Dead (attributable to this cancer dx)	Alive or dead due to cancer	Active follow-up	One primary only	8460	Moderately differentiated; Grade II	Blank(s)	No radiation and/or cancer-directed surgery	Yes	None/Unknown	Surgery performed	C56.9-Ovary	Dead	0014	5165	1353	500	345	1332	8460	Central counties of metropolitan areas ge 1 million pop	14	1991	71	White	C56.9-Ovary	1	0	1	1
Rural	Yes	Endometrial cancer	63	White	Female	1988	Married (including common law)	Hospital inpatient/outpatient or clinic	01213611	Blank(s)	03836	Counties in metropolitan areas ge 1 million pop	Blank(s)	Blank(s)	Blank(s)	Blank(s)	Blank(s)	Blank(s)	Complete dates are available and there are more than 0 days of survival	Alive or dead of other cause	Alive or dead due to cancer	Active follow-up	One primary only	8140	Moderately differentiated; Grade II	Blank(s)	No radiation and/or cancer-directed surgery	No/Unknown	None/Unknown	Surgery performed	C54.9-Corpus uteri	Alive	0017	5165	1353	500	345	1332	8140	Central counties of metropolitan areas ge 1 million pop	17	1988	63	White	C54.9-Corpus uteri	1	0	0	0
Rural	Yes	Endometrial cancer	62	White	Female	1988	Married (including common law)	Hospital inpatient/outpatient or clinic	01213826	Blank(s)	04390	Counties in metropolitan areas ge 1 million pop	Blank(s)	Blank(s)	Blank(s)	Blank(s)	Blank(s)	Blank(s)	Complete dates are available and there are more than 0 days of survival	Alive or dead of other cause	Dead (attributable to causes other than this cancer dx)	Active follow-up	One primary only	8140	Poorly differentiated; Grade III	Blank(s)	No radiation and/or cancer-directed surgery	No/Unknown	None/Unknown	Surgery performed	C54.9-Corpus uteri	Dead	0315	5343	1589	420	613	2536	8140	Central counties of metropolitan areas ge 1 million pop	315	1988	62	White	C54.9-Corpus uteri	1	0	2	1
Rural	Yes	Ovarian cancer	73	White	Female	1990	Single (never married)	Hospital inpatient/outpatient or clinic	01213856	Blank(s)	04390	Counties in metropolitan areas ge 1 million pop	Blank(s)	Blank(s)	Blank(s)	Blank(s)	Blank(s)	Blank(s)	Complete dates are available and there are more than 0 days of survival	Dead (attributable to this cancer dx)	Alive or dead due to cancer	Active follow-up	One primary only	8380	Poorly differentiated; Grade III	Blank(s)	No radiation and/or cancer-directed surgery	Yes	None/Unknown	Surgery performed	C56.9-Ovary	Dead	0010	5343	1589	420	613	2536	8380	Central counties of metropolitan areas ge 1 million pop	10	1990	73	White	C56.9-Ovary	1	0	1	1
Rural	Yes	Endometrial cancer	38	White	Female	1988	Married (including common law)	Hospital inpatient/outpatient or clinic	01213864	Blank(s)	04390	Counties in metropolitan areas ge 1 million pop	Blank(s)	Blank(s)	Blank(s)	Blank(s)	Blank(s)	Blank(s)	Complete dates are available and there are more than 0 days of survival	Alive or dead of other cause	Alive or dead due to cancer	Active follow-up	One primary only	8140	Moderately differentiated; Grade II	Blank(s)	No radiation and/or cancer-directed surgery	No/Unknown	None/Unknown	Surgery performed	C54.9-Corpus uteri	Alive	0203	5343	1589	420	613	2536	8140	Central counties of metropolitan areas ge 1 million pop	203	1988	38	White	C54.9-Corpus uteri	1	0	0	0
Rural	Yes	Endometrial cancer	88	White	Female	1989	Married (including common law)	Hospital inpatient/outpatient or clinic	01213934	Blank(s)	04390	Counties in metropolitan areas ge 1 million pop	Blank(s)	Blank(s)	Blank(s)	Blank(s)	Blank(s)	Blank(s)	Complete dates are available and there are more than 0 days of survival	Alive or dead of other cause	Dead (attributable to causes other than this cancer dx)	Active follow-up	One primary only	8140	Moderately differentiated; Grade II	Blank(s)	Radiation after surgery	No/Unknown	Beam radiation	Surgery performed	C54.9-Corpus uteri	Dead	0090	5343	1589	420	613	2536	8140	Central counties of metropolitan areas ge 1 million pop	90	1989	88	White	C54.9-Corpus uteri	1	0	2	1
Rural	Yes	Endometrial cancer	85	White	Female	1988	Widowed	Hospital inpatient/outpatient or clinic	01214109	Blank(s)	04390	Counties in metropolitan areas ge 1 million pop	Blank(s)	Blank(s)	Blank(s)	Blank(s)	Blank(s)	Blank(s)	Complete dates are available and there are more than 0 days of survival	Alive or dead of other cause	Dead (attributable to causes other than this cancer dx)	Active follow-up	One primary only	8210	Poorly differentiated; Grade III	Blank(s)	No radiation and/or cancer-directed surgery	No/Unknown	None/Unknown	Surgery performed	C54.9-Corpus uteri	Dead	0024	5343	1589	420	613	2536	8210	Central counties of metropolitan areas ge 1 million pop	24	1988	85	White	C54.9-Corpus uteri	1	0	2	1
Rural	Not Performed	Cervical cancer	29	Black	Female	1988	Single (never married)	Hospital inpatient/outpatient or clinic	01214375	Blank(s)	04080	Counties in metropolitan areas ge 1 million pop	Blank(s)	Blank(s)	Blank(s)	Blank(s)	Blank(s)	Blank(s)	Complete dates are available and there are more than 0 days of survival	Dead (attributable to this cancer dx)	Alive or dead due to cancer	Active follow-up	One primary only	8071	Moderately differentiated; Grade II	Blank(s)	No radiation and/or cancer-directed surgery	Yes	Beam radiation	Not recommended	C53.9-Cervix uteri	Dead	0008	4504	1856	607	598	1801	8071	Central counties of metropolitan areas ge 1 million pop	8	1988	29	Black	C53.9-Cervix uteri	1	0	1	1
Rural	Yes	Ovarian cancer	67	White	Female	1989	Single (never married)	Hospital inpatient/outpatient or clinic	01214516	Blank(s)	04390	Counties in metropolitan areas ge 1 million pop	Blank(s)	Blank(s)	Blank(s)	Blank(s)	Blank(s)	Blank(s)	Complete dates are available and there are more than 0 days of survival	Alive or dead of other cause	Dead (attributable to causes other than this cancer dx)	Active follow-up	One primary only	8470	Moderately differentiated; Grade II	Blank(s)	No radiation and/or cancer-directed surgery	Yes	None/Unknown	Surgery performed	C56.9-Ovary	Dead	0240	5343	1589	420	613	2536	8470	Central counties of metropolitan areas ge 1 million pop	240	1989	67	White	C56.9-Ovary	1	0	2	1
Rural	Yes	Ovarian cancer	69	Black	Female	1991	Married (including common law)	Hospital inpatient/outpatient or clinic	01214607	Blank(s)	04080	Counties in metropolitan areas ge 1 million pop	Blank(s)	Blank(s)	Blank(s)	Blank(s)	Blank(s)	Blank(s)	Complete dates are available and there are more than 0 days of survival	Alive or dead of other cause	Dead (attributable to causes other than this cancer dx)	Active follow-up	One primary only	8471	Well differentiated; Grade I	Blank(s)	No radiation and/or cancer-directed surgery	No/Unknown	None/Unknown	Surgery performed	C56.9-Ovary	Dead	0063	4504	1856	607	598	1801	8471	Central counties of metropolitan areas ge 1 million pop	63	1991	69	Black	C56.9-Ovary	1	0	2	1
Rural	Yes	Endometrial cancer	67	White	Female	1990	Married (including common law)	Hospital inpatient/outpatient or clinic	01214618	Blank(s)	03836	Counties in metropolitan areas ge 1 million pop	Blank(s)	Blank(s)	Blank(s)	Blank(s)	Blank(s)	Blank(s)	Complete dates are available and there are more than 0 days of survival	Alive or dead of other cause	Dead (attributable to causes other than this cancer dx)	Active follow-up	One primary only	8140	Well differentiated; Grade I	Blank(s)	No radiation and/or cancer-directed surgery	No/Unknown	None/Unknown	Surgery performed	C54.9-Corpus uteri	Dead	0181	5165	1353	500	345	1332	8140	Central counties of metropolitan areas ge 1 million pop	181	1990	67	White	C54.9-Corpus uteri	1	0	2	1
Rural	Yes	Endometrial cancer	74	Chinese	Female	1988	Divorced	Hospital inpatient/outpatient or clinic	01214668	Blank(s)	03836	Counties in metropolitan areas ge 1 million pop	Blank(s)	Blank(s)	Blank(s)	Blank(s)	Blank(s)	Blank(s)	Complete dates are available and there are more than 0 days of survival	Alive or dead of other cause	Dead (attributable to causes other than this cancer dx)	Active follow-up	One primary only	8140	Poorly differentiated; Grade III	Blank(s)	Radiation after surgery	No/Unknown	Combination of beam with implants or isotopes	Surgery performed	C54.9-Corpus uteri	Dead	0304	5165	1353	500	345	1332	8140	Central counties of metropolitan areas ge 1 million pop	304	1988	74	Other	C54.9-Corpus uteri	1	0	2	1
Rural	Yes	Endometrial cancer	77	White	Female	1991	Married (including common law)	Hospital inpatient/outpatient or clinic	01214764	Blank(s)	04080	Counties in metropolitan areas ge 1 million pop	Blank(s)	Blank(s)	Blank(s)	Blank(s)	Blank(s)	Blank(s)	Complete dates are available and there are more than 0 days of survival	Alive or dead of other cause	Dead (attributable to causes other than this cancer dx)	Active follow-up	One primary only	8140	Moderately differentiated; Grade II	Blank(s)	No radiation and/or cancer-directed surgery	No/Unknown	None/Unknown	Surgery performed	C54.9-Corpus uteri	Dead	0035	4504	1856	607	598	1801	8140	Central counties of metropolitan areas ge 1 million pop	35	1991	77	White	C54.9-Corpus uteri	1	0	2	1
Rural	Yes	Ovarian cancer	62	White	Female	1989	Divorced	Hospital inpatient/outpatient or clinic	01214975	Blank(s)	04390	Counties in metropolitan areas ge 1 million pop	Blank(s)	Blank(s)	Blank(s)	Blank(s)	Blank(s)	Blank(s)	Complete dates are available and there are more than 0 days of survival	Dead (attributable to this cancer dx)	Alive or dead due to cancer	Active follow-up	One primary only	8260	Moderately differentiated; Grade II	Blank(s)	No radiation and/or cancer-directed surgery	Yes	None/Unknown	Surgery performed	C56.9-Ovary	Dead	0009	5343	1589	420	613	2536	8260	Central counties of metropolitan areas ge 1 million pop	9	1989	62	White	C56.9-Ovary	1	0	1	1
Rural	Yes	Ovarian cancer	69	White	Female	1989	Married (including common law)	Hospital inpatient/outpatient or clinic	01215008	Blank(s)	03836	Counties in metropolitan areas ge 1 million pop	Blank(s)	Blank(s)	Blank(s)	Blank(s)	Blank(s)	Blank(s)	Complete dates are available and there are more than 0 days of survival	Dead (attributable to this cancer dx)	Alive or dead due to cancer	Active follow-up	One primary only	8441	Poorly differentiated; Grade III	Blank(s)	No radiation and/or cancer-directed surgery	Yes	None/Unknown	Surgery performed	C56.9-Ovary	Dead	0161	5165	1353	500	345	1332	8441	Central counties of metropolitan areas ge 1 million pop	161	1989	69	White	C56.9-Ovary	1	0	1	1
Rural	Yes	Ovarian cancer	64	White	Female	1990	Widowed	Hospital inpatient/outpatient or clinic	01215052	Blank(s)	05137	Counties in metropolitan areas ge 1 million pop	Blank(s)	Blank(s)	Blank(s)	Blank(s)	Blank(s)	Blank(s)	Complete dates are available and there are more than 0 days of survival	Dead (attributable to this cancer dx)	Alive or dead due to cancer	Active follow-up	One primary only	8460	Poorly differentiated; Grade III	Blank(s)	No radiation and/or cancer-directed surgery	Yes	None/Unknown	Surgery performed	C56.9-Ovary	Dead	0013	4056	2198	627	1226	3398	8460	Central counties of metropolitan areas ge 1 million pop	13	1990	64	White	C56.9-Ovary	1	0	1	1
Rural	Yes	Ovarian cancer	36	Black	Female	1988	Widowed	Hospital inpatient/outpatient or clinic	01215058	Blank(s)	03836	Counties in metropolitan areas ge 1 million pop	Blank(s)	Blank(s)	Blank(s)	Blank(s)	Blank(s)	Blank(s)	Complete dates are available and there are more than 0 days of survival	Dead (attributable to this cancer dx)	Alive or dead due to cancer	Active follow-up	One primary only	8460	Moderately differentiated; Grade II	Blank(s)	No radiation and/or cancer-directed surgery	Yes	None/Unknown	Surgery performed	C56.9-Ovary	Dead	0016	5165	1353	500	345	1332	8460	Central counties of metropolitan areas ge 1 million pop	16	1988	36	Black	C56.9-Ovary	1	0	1	1
Rural	Yes	Endometrial cancer	78	White	Female	1991	Single (never married)	Hospital inpatient/outpatient or clinic	01215079	Blank(s)	04080	Counties in metropolitan areas ge 1 million pop	Blank(s)	Blank(s)	Blank(s)	Blank(s)	Blank(s)	Blank(s)	Complete dates are available and there are more than 0 days of survival	Alive or dead of other cause	Dead (attributable to causes other than this cancer dx)	Active follow-up	One primary only	8140	Well differentiated; Grade I	Blank(s)	No radiation and/or cancer-directed surgery	No/Unknown	None/Unknown	Surgery performed	C54.9-Corpus uteri	Dead	0149	4504	1856	607	598	1801	8140	Central counties of metropolitan areas ge 1 million pop	149	1991	78	White	C54.9-Corpus uteri	1	0	2	1
Rural	Yes	Cervical cancer	62	White	Female	1989	Widowed	Hospital inpatient/outpatient or clinic	01215096	Blank(s)	05397	Counties in metropolitan areas ge 1 million pop	Blank(s)	Blank(s)	Blank(s)	Blank(s)	Blank(s)	Blank(s)	Complete dates are available and there are more than 0 days of survival	Dead (attributable to this cancer dx)	Alive or dead due to cancer	Active follow-up	One primary only	8070	Poorly differentiated; Grade III	Blank(s)	No radiation and/or cancer-directed surgery	No/Unknown	None/Unknown	Surgery performed	C53.9-Cervix uteri	Dead	0109	5916	805	340	258	1325	8070	Central counties of metropolitan areas ge 1 million pop	109	1989	62	White	C53.9-Cervix uteri	1	0	1	1
Rural	Yes	Vulvar cancer	35	White	Female	1988	Single (never married)	Hospital inpatient/outpatient or clinic	01215239	Blank(s)	05137	Counties in metropolitan areas ge 1 million pop	Blank(s)	Blank(s)	Blank(s)	Blank(s)	Blank(s)	Blank(s)	Complete dates are available and there are more than 0 days of survival	Alive or dead of other cause	Dead (attributable to causes other than this cancer dx)	Active follow-up	One primary only	8070	Moderately differentiated; Grade II	Blank(s)	No radiation and/or cancer-directed surgery	No/Unknown	None/Unknown	Surgery performed	C51.9-Vulva, NOS	Dead	0330	4056	2198	627	1226	3398	8070	Central counties of metropolitan areas ge 1 million pop	330	1988	35	White	C51.9-Vulva, NOS	1	0	2	1
Rural	Not Performed	Cervical cancer	45	White	Female	1990	Married (including common law)	Hospital inpatient/outpatient or clinic	01215592	Blank(s)	05137	Counties in metropolitan areas ge 1 million pop	Blank(s)	Blank(s)	Blank(s)	Blank(s)	Blank(s)	Blank(s)	Complete dates are available and there are more than 0 days of survival	Alive or dead of other cause	Alive or dead due to cancer	Active follow-up	One primary only	8070	Poorly differentiated; Grade III	Blank(s)	No radiation and/or cancer-directed surgery	Yes	Combination of beam with implants or isotopes	Not recommended	C53.9-Cervix uteri	Alive	0012	4056	2198	627	1226	3398	8070	Central counties of metropolitan areas ge 1 million pop	12	1990	45	White	C53.9-Cervix uteri	1	0	0	0
Rural	Yes	Endometrial cancer	69	Filipino	Female	1988	Married (including common law)	Hospital inpatient/outpatient or clinic	01216057	Blank(s)	04390	Counties in metropolitan areas ge 1 million pop	Blank(s)	Blank(s)	Blank(s)	Blank(s)	Blank(s)	Blank(s)	Complete dates are available and there are more than 0 days of survival	Dead (missing/unknown COD)	Dead (missing/unknown COD)	Active follow-up	One primary only	8140	Undifferentiated; anaplastic; Grade IV	Blank(s)	No radiation and/or cancer-directed surgery	No/Unknown	None/Unknown	Surgery performed	C54.9-Corpus uteri	Dead	0209	5343	1589	420	613	2536	8140	Central counties of metropolitan areas ge 1 million pop	209	1988	69	Other	C54.9-Corpus uteri	1	0	2	1
Rural	Yes	Endometrial cancer	61	White	Female	1991	Widowed	Hospital inpatient/outpatient or clinic	01216076	Blank(s)	04080	Counties in metropolitan areas ge 1 million pop	Blank(s)	Blank(s)	Blank(s)	Blank(s)	Blank(s)	Blank(s)	Complete dates are available and there are more than 0 days of survival	Alive or dead of other cause	Dead (attributable to causes other than this cancer dx)	Active follow-up	One primary only	8140	Moderately differentiated; Grade II	Blank(s)	No radiation and/or cancer-directed surgery	No/Unknown	None/Unknown	Surgery performed	C54.9-Corpus uteri	Dead	0014	4504	1856	607	598	1801	8140	Central counties of metropolitan areas ge 1 million pop	14	1991	61	White	C54.9-Corpus uteri	1	0	2	1
Rural	Yes	Endometrial cancer	63	White	Female	1991	Single (never married)	Hospital inpatient/outpatient or clinic	01216270	Blank(s)	05137	Counties in metropolitan areas ge 1 million pop	Blank(s)	Blank(s)	Blank(s)	Blank(s)	Blank(s)	Blank(s)	Complete dates are available and there are more than 0 days of survival	Alive or dead of other cause	Dead (attributable to causes other than this cancer dx)	Active follow-up	One primary only	8140	Well differentiated; Grade I	Blank(s)	No radiation and/or cancer-directed surgery	No/Unknown	None/Unknown	Surgery performed	C54.9-Corpus uteri	Dead	0177	4056	2198	627	1226	3398	8140	Central counties of metropolitan areas ge 1 million pop	177	1991	63	White	C54.9-Corpus uteri	1	0	2	1
Rural	Not Performed	Cervical cancer	59	Vietnamese (1988+)	Female	1988	Married (including common law)	Hospital inpatient/outpatient or clinic	01216300	Blank(s)	05137	Counties in metropolitan areas ge 1 million pop	Blank(s)	Blank(s)	Blank(s)	Blank(s)	Blank(s)	Blank(s)	Complete dates are available and there are more than 0 days of survival	Alive or dead of other cause	Alive or dead due to cancer	Active follow-up	One primary only	8070	Poorly differentiated; Grade III	Blank(s)	No radiation and/or cancer-directed surgery	No/Unknown	Combination of beam with implants or isotopes	Not recommended	C53.9-Cervix uteri	Alive	0337	4056	2198	627	1226	3398	8070	Central counties of metropolitan areas ge 1 million pop	337	1988	59	Other	C53.9-Cervix uteri	1	0	0	0
Rural	Yes	Endometrial cancer	43	Black	Female	1988	Single (never married)	Hospital inpatient/outpatient or clinic	01216371	Blank(s)	04390	Counties in metropolitan areas ge 1 million pop	Blank(s)	Blank(s)	Blank(s)	Blank(s)	Blank(s)	Blank(s)	Complete dates are available and there are more than 0 days of survival	Alive or dead of other cause	Dead (attributable to causes other than this cancer dx)	Active follow-up	One primary only	8310	Well differentiated; Grade I	Blank(s)	No radiation and/or cancer-directed surgery	No/Unknown	None/Unknown	Surgery performed	C54.9-Corpus uteri	Dead	0163	5343	1589	420	613	2536	8310	Central counties of metropolitan areas ge 1 million pop	163	1988	43	Black	C54.9-Corpus uteri	1	0	2	1
Rural	Yes	Ovarian cancer	59	White	Female	1991	Married (including common law)	Hospital inpatient/outpatient or clinic	01216393	Blank(s)	04390	Counties in metropolitan areas ge 1 million pop	Blank(s)	Blank(s)	Blank(s)	Blank(s)	Blank(s)	Blank(s)	Complete dates are available and there are more than 0 days of survival	Alive or dead of other cause	Alive or dead due to cancer	Active follow-up	One primary only	8380	Poorly differentiated; Grade III	Blank(s)	No radiation and/or cancer-directed surgery	Yes	None/Unknown	Surgery performed	C56.9-Ovary	Alive	0307	5343	1589	420	613	2536	8380	Central counties of metropolitan areas ge 1 million pop	307	1991	59	White	C56.9-Ovary	1	0	0	0
Rural	Yes	Endometrial cancer	58	White	Female	1990	Single (never married)	Hospital inpatient/outpatient or clinic	01216481	Blank(s)	04080	Counties in metropolitan areas ge 1 million pop	Blank(s)	Blank(s)	Blank(s)	Blank(s)	Blank(s)	Blank(s)	Complete dates are available and there are more than 0 days of survival	Alive or dead of other cause	Alive or dead due to cancer	Active follow-up	One primary only	8140	Well differentiated; Grade I	Blank(s)	No radiation and/or cancer-directed surgery	No/Unknown	None/Unknown	Surgery performed	C54.9-Corpus uteri	Alive	0316	4504	1856	607	598	1801	8140	Central counties of metropolitan areas ge 1 million pop	316	1990	58	White	C54.9-Corpus uteri	1	0	0	0
Rural	Not Performed	Ovarian cancer	76	White	Female	1991	Single (never married)	Hospital inpatient/outpatient or clinic	01216560	Blank(s)	05137	Counties in metropolitan areas ge 1 million pop	Blank(s)	Blank(s)	Blank(s)	Blank(s)	Blank(s)	Blank(s)	Complete dates are available and there are more than 0 days of survival	Dead (attributable to this cancer dx)	Alive or dead due to cancer	Active follow-up	One primary only	8140	Poorly differentiated; Grade III	Blank(s)	No radiation and/or cancer-directed surgery	No/Unknown	None/Unknown	Not recommended	C56.9-Ovary	Dead	0002	4056	2198	627	1226	3398	8140	Central counties of metropolitan areas ge 1 million pop	2	1991	76	White	C56.9-Ovary	1	0	1	1
Rural	Yes	Endometrial cancer	68	White	Female	1991	Married (including common law)	Hospital inpatient/outpatient or clinic	01216603	Blank(s)	05137	Counties in metropolitan areas ge 1 million pop	Blank(s)	Blank(s)	Blank(s)	Blank(s)	Blank(s)	Blank(s)	Complete dates are available and there are more than 0 days of survival	Dead (attributable to this cancer dx)	Alive or dead due to cancer	Active follow-up	One primary only	8140	Well differentiated; Grade I	Blank(s)	Radiation after surgery	No/Unknown	Beam radiation	Surgery performed	C54.9-Corpus uteri	Dead	0035	4056	2198	627	1226	3398	8140	Central counties of metropolitan areas ge 1 million pop	35	1991	68	White	C54.9-Corpus uteri	1	0	1	1
Rural	Yes	Ovarian cancer	51	White	Female	1990	Divorced	Hospital inpatient/outpatient or clinic	01216623	Blank(s)	03836	Counties in metropolitan areas ge 1 million pop	Blank(s)	Blank(s)	Blank(s)	Blank(s)	Blank(s)	Blank(s)	Complete dates are available and there are more than 0 days of survival	Alive or dead of other cause	Alive or dead due to cancer	Active follow-up	One primary only	8380	Poorly differentiated; Grade III	Blank(s)	No radiation and/or cancer-directed surgery	Yes	None/Unknown	Surgery performed	C56.9-Ovary	Alive	0320	5165	1353	500	345	1332	8380	Central counties of metropolitan areas ge 1 million pop	320	1990	51	White	C56.9-Ovary	1	0	0	0
Rural	Not Performed	Cervical cancer	60	White	Female	1988	Married (including common law)	Hospital inpatient/outpatient or clinic	01216646	Blank(s)	04080	Counties in metropolitan areas ge 1 million pop	Blank(s)	Blank(s)	Blank(s)	Blank(s)	Blank(s)	Blank(s)	Complete dates are available and there are more than 0 days of survival	Alive or dead of other cause	Dead (attributable to causes other than this cancer dx)	Active follow-up	One primary only	8070	Moderately differentiated; Grade II	Blank(s)	No radiation and/or cancer-directed surgery	No/Unknown	Combination of beam with implants or isotopes	Not recommended	C53.9-Cervix uteri	Dead	0240	4504	1856	607	598	1801	8070	Central counties of metropolitan areas ge 1 million pop	240	1988	60	White	C53.9-Cervix uteri	1	0	2	1
Rural	Not Performed	Cervical cancer	37	Black	Female	1988	Separated	Hospital inpatient/outpatient or clinic	01216725	Blank(s)	04080	Counties in metropolitan areas ge 1 million pop	Blank(s)	Blank(s)	Blank(s)	Blank(s)	Blank(s)	Blank(s)	Complete dates are available and there are more than 0 days of survival	Dead (attributable to this cancer dx)	Alive or dead due to cancer	Active follow-up	One primary only	8070	Poorly differentiated; Grade III	Blank(s)	No radiation and/or cancer-directed surgery	Yes	Beam radiation	Not recommended	C53.9-Cervix uteri	Dead	0041	4504	1856	607	598	1801	8070	Central counties of metropolitan areas ge 1 million pop	41	1988	37	Black	C53.9-Cervix uteri	1	0	1	1
Rural	Yes	Endometrial cancer	61	White	Female	1990	Widowed	Hospital inpatient/outpatient or clinic	01216834	Blank(s)	04390	Counties in metropolitan areas ge 1 million pop	Blank(s)	Blank(s)	Blank(s)	Blank(s)	Blank(s)	Blank(s)	Complete dates are available and there are more than 0 days of survival	Alive or dead of other cause	Dead (attributable to causes other than this cancer dx)	Active follow-up	One primary only	8140	Moderately differentiated; Grade II	Blank(s)	No radiation and/or cancer-directed surgery	No/Unknown	None/Unknown	Surgery performed	C54.9-Corpus uteri	Dead	0309	5343	1589	420	613	2536	8140	Central counties of metropolitan areas ge 1 million pop	309	1990	61	White	C54.9-Corpus uteri	1	0	2	1
Rural	Yes	Endometrial cancer	77	White	Female	1990	Married (including common law)	Hospital inpatient/outpatient or clinic	01216946	Blank(s)	04390	Counties in metropolitan areas ge 1 million pop	Blank(s)	Blank(s)	Blank(s)	Blank(s)	Blank(s)	Blank(s)	Complete dates are available and there are more than 0 days of survival	Alive or dead of other cause	Dead (attributable to causes other than this cancer dx)	Active follow-up	One primary only	8140	Poorly differentiated; Grade III	Blank(s)	No radiation and/or cancer-directed surgery	No/Unknown	None/Unknown	Surgery performed	C54.9-Corpus uteri	Dead	0097	5343	1589	420	613	2536	8140	Central counties of metropolitan areas ge 1 million pop	97	1990	77	White	C54.9-Corpus uteri	1	0	2	1
Rural	Yes	Endometrial cancer	58	White	Female	1990	Married (including common law)	Hospital inpatient/outpatient or clinic	01217057	Blank(s)	04390	Counties in metropolitan areas ge 1 million pop	Blank(s)	Blank(s)	Blank(s)	Blank(s)	Blank(s)	Blank(s)	Complete dates are available and there are more than 0 days of survival	Dead (missing/unknown COD)	Dead (missing/unknown COD)	Active follow-up	One primary only	8260	Well differentiated; Grade I	Blank(s)	No radiation and/or cancer-directed surgery	No/Unknown	None/Unknown	Surgery performed	C54.9-Corpus uteri	Dead	0181	5343	1589	420	613	2536	8260	Central counties of metropolitan areas ge 1 million pop	181	1990	58	White	C54.9-Corpus uteri	1	0	2	1
Rural	Yes	Ovarian cancer	45	White	Female	1991	Single (never married)	Hospital inpatient/outpatient or clinic	01217188	Blank(s)	05397	Counties in metropolitan areas ge 1 million pop	Blank(s)	Blank(s)	Blank(s)	Blank(s)	Blank(s)	Blank(s)	Complete dates are available and there are more than 0 days of survival	Dead (attributable to this cancer dx)	Alive or dead due to cancer	Active follow-up	One primary only	8460	Poorly differentiated; Grade III	Blank(s)	No radiation and/or cancer-directed surgery	Yes	None/Unknown	Surgery performed	C56.9-Ovary	Dead	0058	5916	805	340	258	1325	8460	Central counties of metropolitan areas ge 1 million pop	58	1991	45	White	C56.9-Ovary	1	0	1	1
Rural	Yes	Endometrial cancer	61	White	Female	1991	Married (including common law)	Hospital inpatient/outpatient or clinic	01217283	Blank(s)	05397	Counties in metropolitan areas ge 1 million pop	Blank(s)	Blank(s)	Blank(s)	Blank(s)	Blank(s)	Blank(s)	Complete dates are available and there are more than 0 days of survival	Alive or dead of other cause	Alive or dead due to cancer	Active follow-up	One primary only	8140	Moderately differentiated; Grade II	Blank(s)	Radiation after surgery	No/Unknown	Beam radiation	Surgery performed	C54.9-Corpus uteri	Alive	0207	5916	805	340	258	1325	8140	Central counties of metropolitan areas ge 1 million pop	207	1991	61	White	C54.9-Corpus uteri	1	0	0	0
Rural	Yes	Endometrial cancer	71	White	Female	1990	Widowed	Hospital inpatient/outpatient or clinic	01217364	Blank(s)	05137	Counties in metropolitan areas ge 1 million pop	Blank(s)	Blank(s)	Blank(s)	Blank(s)	Blank(s)	Blank(s)	Complete dates are available and there are more than 0 days of survival	Alive or dead of other cause	Dead (attributable to causes other than this cancer dx)	Active follow-up	One primary only	8140	Well differentiated; Grade I	Blank(s)	Radiation after surgery	No/Unknown	Beam radiation	Surgery performed	C54.9-Corpus uteri	Dead	0195	4056	2198	627	1226	3398	8140	Central counties of metropolitan areas ge 1 million pop	195	1990	71	White	C54.9-Corpus uteri	1	0	2	1
Rural	Yes	Endometrial cancer	74	White	Female	1991	Single (never married)	Hospital inpatient/outpatient or clinic	01217418	Blank(s)	05397	Counties in metropolitan areas ge 1 million pop	Blank(s)	Blank(s)	Blank(s)	Blank(s)	Blank(s)	Blank(s)	Complete dates are available and there are more than 0 days of survival	Dead (attributable to this cancer dx)	Alive or dead due to cancer	Active follow-up	One primary only	8140	Moderately differentiated; Grade II	Blank(s)	Radiation after surgery	No/Unknown	Beam radiation	Surgery performed	C54.9-Corpus uteri	Dead	0034	5916	805	340	258	1325	8140	Central counties of metropolitan areas ge 1 million pop	34	1991	74	White	C54.9-Corpus uteri	1	0	1	1
Rural	Yes	Vulvar cancer	45	Black	Female	1990	Married (including common law)	Hospital inpatient/outpatient or clinic	01217859	Blank(s)	03836	Counties in metropolitan areas ge 1 million pop	Blank(s)	Blank(s)	Blank(s)	Blank(s)	Blank(s)	Blank(s)	Complete dates are available and there are more than 0 days of survival	Alive or dead of other cause	Dead (attributable to causes other than this cancer dx)	Active follow-up	One primary only	8070	Well differentiated; Grade I	Blank(s)	Radiation after surgery	No/Unknown	Beam radiation	Surgery performed	C51.9-Vulva, NOS	Dead	0309	5165	1353	500	345	1332	8070	Central counties of metropolitan areas ge 1 million pop	309	1990	45	Black	C51.9-Vulva, NOS	1	0	2	1
Rural	Yes	Endometrial cancer	67	White	Female	1990	Married (including common law)	Hospital inpatient/outpatient or clinic	01217931	Blank(s)	04080	Counties in metropolitan areas ge 1 million pop	Blank(s)	Blank(s)	Blank(s)	Blank(s)	Blank(s)	Blank(s)	Complete dates are available and there are more than 0 days of survival	Alive or dead of other cause	Dead (attributable to causes other than this cancer dx)	Active follow-up	One primary only	8140	Well differentiated; Grade I	Blank(s)	No radiation and/or cancer-directed surgery	No/Unknown	None/Unknown	Surgery performed	C54.9-Corpus uteri	Dead	0311	4504	1856	607	598	1801	8140	Central counties of metropolitan areas ge 1 million pop	311	1990	67	White	C54.9-Corpus uteri	1	0	2	1
Rural	Yes	Ovarian cancer	51	White	Female	1988	Married (including common law)	Hospital inpatient/outpatient or clinic	01218039	Blank(s)	05397	Counties in metropolitan areas ge 1 million pop	Blank(s)	Blank(s)	Blank(s)	Blank(s)	Blank(s)	Blank(s)	Complete dates are available and there are more than 0 days of survival	Dead (attributable to this cancer dx)	Alive or dead due to cancer	Active follow-up	One primary only	8140	Poorly differentiated; Grade III	Blank(s)	No radiation and/or cancer-directed surgery	Yes	None/Unknown	Surgery performed	C56.9-Ovary	Dead	0111	5916	805	340	258	1325	8140	Central counties of metropolitan areas ge 1 million pop	111	1988	51	White	C56.9-Ovary	1	0	1	1
Rural	Not Performed	Ovarian cancer	79	White	Female	1988	Single (never married)	Hospital inpatient/outpatient or clinic	01218130	Blank(s)	05137	Counties in metropolitan areas ge 1 million pop	Blank(s)	Blank(s)	Blank(s)	Blank(s)	Blank(s)	Blank(s)	Complete dates are available and there are more than 0 days of survival	Dead (attributable to this cancer dx)	Alive or dead due to cancer	Active follow-up	One primary only	8140	Undifferentiated; anaplastic; Grade IV	Blank(s)	No radiation and/or cancer-directed surgery	Yes	None/Unknown	Not recommended	C56.9-Ovary	Dead	0004	4056	2198	627	1226	3398	8140	Central counties of metropolitan areas ge 1 million pop	4	1988	79	White	C56.9-Ovary	1	0	1	1
Rural	Yes	Endometrial cancer	67	White	Female	1990	Single (never married)	Hospital inpatient/outpatient or clinic	01218300	Blank(s)	03836	Counties in metropolitan areas ge 1 million pop	Blank(s)	Blank(s)	Blank(s)	Blank(s)	Blank(s)	Blank(s)	Complete dates are available and there are more than 0 days of survival	Dead (attributable to this cancer dx)	Alive or dead due to cancer	Active follow-up	One primary only	8260	Moderately differentiated; Grade II	Blank(s)	Radiation after surgery	No/Unknown	Beam radiation	Surgery performed	C54.9-Corpus uteri	Dead	0182	5165	1353	500	345	1332	8260	Central counties of metropolitan areas ge 1 million pop	182	1990	67	White	C54.9-Corpus uteri	1	0	1	1
Rural	Yes	Endometrial cancer	58	White	Female	1988	Divorced	Hospital inpatient/outpatient or clinic	01218348	Blank(s)	04390	Counties in metropolitan areas ge 1 million pop	Blank(s)	Blank(s)	Blank(s)	Blank(s)	Blank(s)	Blank(s)	Complete dates are available and there are more than 0 days of survival	Dead (missing/unknown COD)	Dead (missing/unknown COD)	Active follow-up	One primary only	8380	Moderately differentiated; Grade II	Blank(s)	Radiation after surgery	No/Unknown	Beam radiation	Surgery performed	C54.9-Corpus uteri	Dead	0036	5343	1589	420	613	2536	8380	Central counties of metropolitan areas ge 1 million pop	36	1988	58	White	C54.9-Corpus uteri	1	0	2	1
Rural	Yes	Cervical cancer	49	White	Female	1991	Married (including common law)	Hospital inpatient/outpatient or clinic	01218393	Blank(s)	05397	Counties in metropolitan areas ge 1 million pop	Blank(s)	Blank(s)	Blank(s)	Blank(s)	Blank(s)	Blank(s)	Complete dates are available and there are more than 0 days of survival	Dead (attributable to this cancer dx)	Alive or dead due to cancer	Active follow-up	One primary only	8020	Undifferentiated; anaplastic; Grade IV	Blank(s)	No radiation and/or cancer-directed surgery	No/Unknown	None/Unknown	Surgery performed	C53.9-Cervix uteri	Dead	0008	5916	805	340	258	1325	8020	Central counties of metropolitan areas ge 1 million pop	8	1991	49	White	C53.9-Cervix uteri	1	0	1	1
Rural	Yes	Endometrial cancer	63	White	Female	1990	Widowed	Hospital inpatient/outpatient or clinic	01218414	Blank(s)	05137	Counties in metropolitan areas ge 1 million pop	Blank(s)	Blank(s)	Blank(s)	Blank(s)	Blank(s)	Blank(s)	Complete dates are available and there are more than 0 days of survival	Alive or dead of other cause	Alive or dead due to cancer	Active follow-up	One primary only	8140	Well differentiated; Grade I	Blank(s)	No radiation and/or cancer-directed surgery	No/Unknown	None/Unknown	Surgery performed	C54.9-Corpus uteri	Alive	0314	4056	2198	627	1226	3398	8140	Central counties of metropolitan areas ge 1 million pop	314	1990	63	White	C54.9-Corpus uteri	1	0	0	0
Rural	Yes	Ovarian cancer	48	White	Female	1989	Single (never married)	Hospital inpatient/outpatient or clinic	01218448	Blank(s)	05397	Counties in metropolitan areas ge 1 million pop	Blank(s)	Blank(s)	Blank(s)	Blank(s)	Blank(s)	Blank(s)	Complete dates are available and there are more than 0 days of survival	Dead (attributable to this cancer dx)	Alive or dead due to cancer	Active follow-up	One primary only	8460	Poorly differentiated; Grade III	Blank(s)	No radiation and/or cancer-directed surgery	Yes	None/Unknown	Surgery performed	C56.9-Ovary	Dead	0136	5916	805	340	258	1325	8460	Central counties of metropolitan areas ge 1 million pop	136	1989	48	White	C56.9-Ovary	1	0	1	1
Rural	Yes	Endometrial cancer	80	White	Female	1988	Single (never married)	Hospital inpatient/outpatient or clinic	01218493	Blank(s)	04390	Counties in metropolitan areas ge 1 million pop	Blank(s)	Blank(s)	Blank(s)	Blank(s)	Blank(s)	Blank(s)	Complete dates are available and there are more than 0 days of survival	Alive or dead of other cause	Dead (attributable to causes other than this cancer dx)	Active follow-up	One primary only	8140	Poorly differentiated; Grade III	Blank(s)	Radiation after surgery	No/Unknown	Beam radiation	Surgery performed	C54.9-Corpus uteri	Dead	0053	5343	1589	420	613	2536	8140	Central counties of metropolitan areas ge 1 million pop	53	1988	80	White	C54.9-Corpus uteri	1	0	2	1
Rural	Yes	Endometrial cancer	46	White	Female	1990	Married (including common law)	Hospital inpatient/outpatient or clinic	01218589	Blank(s)	04080	Counties in metropolitan areas ge 1 million pop	Blank(s)	Blank(s)	Blank(s)	Blank(s)	Blank(s)	Blank(s)	Complete dates are available and there are more than 0 days of survival	Alive or dead of other cause	Alive or dead due to cancer	Active follow-up	One primary only	8890	Well differentiated; Grade I	Blank(s)	No radiation and/or cancer-directed surgery	Yes	None/Unknown	Surgery performed	C54.9-Corpus uteri	Alive	0320	4504	1856	607	598	1801	8890	Central counties of metropolitan areas ge 1 million pop	320	1990	46	White	C54.9-Corpus uteri	1	0	0	0
Rural	Yes	Endometrial cancer	69	White	Female	1990	Widowed	Hospital inpatient/outpatient or clinic	01218713	Blank(s)	04080	Counties in metropolitan areas ge 1 million pop	Blank(s)	Blank(s)	Blank(s)	Blank(s)	Blank(s)	Blank(s)	Complete dates are available and there are more than 0 days of survival	Alive or dead of other cause	Dead (attributable to causes other than this cancer dx)	Active follow-up	One primary only	8140	Moderately differentiated; Grade II	Blank(s)	No radiation and/or cancer-directed surgery	No/Unknown	None/Unknown	Surgery performed	C54.9-Corpus uteri	Dead	0238	4504	1856	607	598	1801	8140	Central counties of metropolitan areas ge 1 million pop	238	1990	69	White	C54.9-Corpus uteri	1	0	2	1
Rural	Yes	Ovarian cancer	47	White	Female	1988	Married (including common law)	Hospital inpatient/outpatient or clinic	01218717	Blank(s)	03836	Counties in metropolitan areas ge 1 million pop	Blank(s)	Blank(s)	Blank(s)	Blank(s)	Blank(s)	Blank(s)	Complete dates are available and there are more than 0 days of survival	Alive or dead of other cause	Dead (attributable to causes other than this cancer dx)	Active follow-up	One primary only	8310	Moderately differentiated; Grade II	Blank(s)	No radiation and/or cancer-directed surgery	Yes	None/Unknown	Surgery performed	C56.9-Ovary	Dead	0269	5165	1353	500	345	1332	8310	Central counties of metropolitan areas ge 1 million pop	269	1988	47	White	C56.9-Ovary	1	0	2	1
Rural	Yes	Endometrial cancer	93	White	Female	1991	Widowed	Hospital inpatient/outpatient or clinic	01218945	Blank(s)	05397	Counties in metropolitan areas ge 1 million pop	Blank(s)	Blank(s)	Blank(s)	Blank(s)	Blank(s)	Blank(s)	Complete dates are available and there are more than 0 days of survival	Alive or dead of other cause	Dead (attributable to causes other than this cancer dx)	Active follow-up	One primary only	8140	Poorly differentiated; Grade III	Blank(s)	No radiation and/or cancer-directed surgery	No/Unknown	None/Unknown	Surgery performed	C54.9-Corpus uteri	Dead	0024	5916	805	340	258	1325	8140	Central counties of metropolitan areas ge 1 million pop	24	1991	93	White	C54.9-Corpus uteri	1	0	2	1
Rural	Yes	Endometrial cancer	62	White	Female	1988	Divorced	Hospital inpatient/outpatient or clinic	01218958	Blank(s)	04390	Counties in metropolitan areas ge 1 million pop	Blank(s)	Blank(s)	Blank(s)	Blank(s)	Blank(s)	Blank(s)	Complete dates are available and there are more than 0 days of survival	Alive or dead of other cause	Alive or dead due to cancer	Active follow-up	One primary only	8140	Moderately differentiated; Grade II	Blank(s)	No radiation and/or cancer-directed surgery	No/Unknown	None/Unknown	Surgery performed	C54.9-Corpus uteri	Alive	0346	5343	1589	420	613	2536	8140	Central counties of metropolitan areas ge 1 million pop	346	1988	62	White	C54.9-Corpus uteri	1	0	0	0
Rural	Yes	Ovarian cancer	58	White	Female	1991	Married (including common law)	Hospital inpatient/outpatient or clinic	01218996	Blank(s)	05397	Counties in metropolitan areas ge 1 million pop	Blank(s)	Blank(s)	Blank(s)	Blank(s)	Blank(s)	Blank(s)	Complete dates are available and there are more than 0 days of survival	Dead (attributable to this cancer dx)	Alive or dead due to cancer	Active follow-up	One primary only	8480	Poorly differentiated; Grade III	Blank(s)	No radiation and/or cancer-directed surgery	Yes	None/Unknown	Surgery performed	C56.9-Ovary	Dead	0014	5916	805	340	258	1325	8480	Central counties of metropolitan areas ge 1 million pop	14	1991	58	White	C56.9-Ovary	1	0	1	1
Rural	Yes	Cervical cancer	34	White	Female	1990	Married (including common law)	Hospital inpatient/outpatient or clinic	01219001	Blank(s)	05397	Counties in metropolitan areas ge 1 million pop	Blank(s)	Blank(s)	Blank(s)	Blank(s)	Blank(s)	Blank(s)	Complete dates are available and there are more than 0 days of survival	Dead (attributable to this cancer dx)	Alive or dead due to cancer	Active follow-up	One primary only	8070	Moderately differentiated; Grade II	Blank(s)	Radiation after surgery	No/Unknown	Beam radiation	Surgery performed	C53.9-Cervix uteri	Dead	0065	5916	805	340	258	1325	8070	Central counties of metropolitan areas ge 1 million pop	65	1990	34	White	C53.9-Cervix uteri	1	0	1	1
Rural	Yes	Endometrial cancer	53	White	Female	1988	Married (including common law)	Hospital inpatient/outpatient or clinic	01219066	Blank(s)	04080	Counties in metropolitan areas ge 1 million pop	Blank(s)	Blank(s)	Blank(s)	Blank(s)	Blank(s)	Blank(s)	Complete dates are available and there are more than 0 days of survival	Alive or dead of other cause	Alive or dead due to cancer	Active follow-up	One primary only	8140	Well differentiated; Grade I	Blank(s)	No radiation and/or cancer-directed surgery	No/Unknown	None/Unknown	Surgery performed	C54.9-Corpus uteri	Alive	0337	4504	1856	607	598	1801	8140	Central counties of metropolitan areas ge 1 million pop	337	1988	53	White	C54.9-Corpus uteri	1	0	0	0
Rural	Yes	Ovarian cancer	64	White	Female	1990	Married (including common law)	Hospital inpatient/outpatient or clinic	01219132	Blank(s)	03836	Counties in metropolitan areas ge 1 million pop	Blank(s)	Blank(s)	Blank(s)	Blank(s)	Blank(s)	Blank(s)	Complete dates are available and there are more than 0 days of survival	Dead (attributable to this cancer dx)	Alive or dead due to cancer	Active follow-up	One primary only	8380	Poorly differentiated; Grade III	Blank(s)	No radiation and/or cancer-directed surgery	Yes	None/Unknown	Surgery performed	C56.9-Ovary	Dead	0041	5165	1353	500	345	1332	8380	Central counties of metropolitan areas ge 1 million pop	41	1990	64	White	C56.9-Ovary	1	0	1	1
Rural	Yes	Endometrial cancer	65	White	Female	1988	Married (including common law)	Hospital inpatient/outpatient or clinic	01219162	Blank(s)	03836	Counties in metropolitan areas ge 1 million pop	Blank(s)	Blank(s)	Blank(s)	Blank(s)	Blank(s)	Blank(s)	Complete dates are available and there are more than 0 days of survival	Alive or dead of other cause	Dead (attributable to causes other than this cancer dx)	Active follow-up	One primary only	8140	Well differentiated; Grade I	Blank(s)	No radiation and/or cancer-directed surgery	No/Unknown	None/Unknown	Surgery performed	C54.9-Corpus uteri	Dead	0103	5165	1353	500	345	1332	8140	Central counties of metropolitan areas ge 1 million pop	103	1988	65	White	C54.9-Corpus uteri	1	0	2	1
Rural	Yes	Endometrial cancer	76	White	Female	1991	Single (never married)	Hospital inpatient/outpatient or clinic	01219220	Blank(s)	04080	Counties in metropolitan areas ge 1 million pop	Blank(s)	Blank(s)	Blank(s)	Blank(s)	Blank(s)	Blank(s)	Complete dates are available and there are more than 0 days of survival	Dead (attributable to this cancer dx)	Alive or dead due to cancer	Active follow-up	One primary only	8140	Poorly differentiated; Grade III	Blank(s)	Radiation after surgery	No/Unknown	Beam radiation	Surgery performed	C54.9-Corpus uteri	Dead	0045	4504	1856	607	598	1801	8140	Central counties of metropolitan areas ge 1 million pop	45	1991	76	White	C54.9-Corpus uteri	1	0	1	1
Rural	Yes	Ovarian cancer	39	Filipino	Female	1991	Married (including common law)	Hospital inpatient/outpatient or clinic	01219395	Blank(s)	04080	Counties in metropolitan areas ge 1 million pop	Blank(s)	Blank(s)	Blank(s)	Blank(s)	Blank(s)	Blank(s)	Complete dates are available and there are more than 0 days of survival	Dead (attributable to this cancer dx)	Alive or dead due to cancer	Active follow-up	One primary only	8480	Moderately differentiated; Grade II	Blank(s)	No radiation and/or cancer-directed surgery	Yes	None/Unknown	Surgery performed	C56.9-Ovary	Dead	0012	4504	1856	607	598	1801	8480	Central counties of metropolitan areas ge 1 million pop	12	1991	39	Other	C56.9-Ovary	1	0	1	1
Rural	Yes	Ovarian cancer	76	White	Female	1990	Married (including common law)	Hospital inpatient/outpatient or clinic	01219459	Blank(s)	04390	Counties in metropolitan areas ge 1 million pop	Blank(s)	Blank(s)	Blank(s)	Blank(s)	Blank(s)	Blank(s)	Complete dates are available and there are more than 0 days of survival	Dead (attributable to this cancer dx)	Alive or dead due to cancer	Active follow-up	One primary only	8380	Poorly differentiated; Grade III	Blank(s)	No radiation and/or cancer-directed surgery	Yes	None/Unknown	Surgery performed	C56.9-Ovary	Dead	0016	5343	1589	420	613	2536	8380	Central counties of metropolitan areas ge 1 million pop	16	1990	76	White	C56.9-Ovary	1	0	1	1
Rural	Yes	Endometrial cancer	72	White	Female	1988	Widowed	Hospital inpatient/outpatient or clinic	01219511	Blank(s)	03836	Counties in metropolitan areas ge 1 million pop	Blank(s)	Blank(s)	Blank(s)	Blank(s)	Blank(s)	Blank(s)	Complete dates are available and there are more than 0 days of survival	Alive or dead of other cause	Dead (attributable to causes other than this cancer dx)	Active follow-up	One primary only	8140	Well differentiated; Grade I	Blank(s)	No radiation and/or cancer-directed surgery	No/Unknown	None/Unknown	Surgery performed	C54.9-Corpus uteri	Dead	0103	5165	1353	500	345	1332	8140	Central counties of metropolitan areas ge 1 million pop	103	1988	72	White	C54.9-Corpus uteri	1	0	2	1
Rural	Yes	Cervical cancer	38	Black	Female	1990	Single (never married)	Hospital inpatient/outpatient or clinic	01219551	Blank(s)	04080	Counties in metropolitan areas ge 1 million pop	Blank(s)	Blank(s)	Blank(s)	Blank(s)	Blank(s)	Blank(s)	Complete dates are available and there are more than 0 days of survival	Alive or dead of other cause	Alive or dead due to cancer	Active follow-up	One primary only	8140	Well differentiated; Grade I	Blank(s)	Radiation before and after surgery	No/Unknown	Combination of beam with implants or isotopes	Surgery performed	C53.9-Cervix uteri	Alive	0318	4504	1856	607	598	1801	8140	Central counties of metropolitan areas ge 1 million pop	318	1990	38	Black	C53.9-Cervix uteri	1	0	0	0
Rural	Yes	Ovarian cancer	69	White	Female	1991	Married (including common law)	Hospital inpatient/outpatient or clinic	01219577	Blank(s)	04080	Counties in metropolitan areas ge 1 million pop	Blank(s)	Blank(s)	Blank(s)	Blank(s)	Blank(s)	Blank(s)	Complete dates are available and there are more than 0 days of survival	Dead (attributable to this cancer dx)	Alive or dead due to cancer	Active follow-up	One primary only	8460	Poorly differentiated; Grade III	Blank(s)	No radiation and/or cancer-directed surgery	Yes	None/Unknown	Surgery performed	C56.9-Ovary	Dead	0025	4504	1856	607	598	1801	8460	Central counties of metropolitan areas ge 1 million pop	25	1991	69	White	C56.9-Ovary	1	0	1	1
Rural	Yes	Endometrial cancer	68	White	Female	1990	Married (including common law)	Hospital inpatient/outpatient or clinic	01219591	Blank(s)	05137	Counties in metropolitan areas ge 1 million pop	Blank(s)	Blank(s)	Blank(s)	Blank(s)	Blank(s)	Blank(s)	Complete dates are available and there are more than 0 days of survival	Dead (attributable to this cancer dx)	Alive or dead due to cancer	Active follow-up	One primary only	8140	Moderately differentiated; Grade II	Blank(s)	No radiation and/or cancer-directed surgery	No/Unknown	None/Unknown	Surgery performed	C54.9-Corpus uteri	Dead	0043	4056	2198	627	1226	3398	8140	Central counties of metropolitan areas ge 1 million pop	43	1990	68	White	C54.9-Corpus uteri	1	0	1	1
Rural	Yes	Ovarian cancer	66	White	Female	1991	Married (including common law)	Hospital inpatient/outpatient or clinic	01219640	Blank(s)	04390	Counties in metropolitan areas ge 1 million pop	Blank(s)	Blank(s)	Blank(s)	Blank(s)	Blank(s)	Blank(s)	Complete dates are available and there are more than 0 days of survival	Dead (attributable to this cancer dx)	Alive or dead due to cancer	Active follow-up	One primary only	8460	Poorly differentiated; Grade III	Blank(s)	No radiation and/or cancer-directed surgery	Yes	None/Unknown	Surgery performed	C56.9-Ovary	Dead	0017	5343	1589	420	613	2536	8460	Central counties of metropolitan areas ge 1 million pop	17	1991	66	White	C56.9-Ovary	1	0	1	1
Rural	Yes	Ovarian cancer	70	White	Female	1988	Single (never married)	Hospital inpatient/outpatient or clinic	01219700	Blank(s)	04080	Counties in metropolitan areas ge 1 million pop	Blank(s)	Blank(s)	Blank(s)	Blank(s)	Blank(s)	Blank(s)	Complete dates are available and there are more than 0 days of survival	Dead (attributable to this cancer dx)	Alive or dead due to cancer	Active follow-up	One primary only	8441	Poorly differentiated; Grade III	Blank(s)	No radiation and/or cancer-directed surgery	Yes	None/Unknown	Surgery performed	C56.9-Ovary	Dead	0015	4504	1856	607	598	1801	8441	Central counties of metropolitan areas ge 1 million pop	15	1988	70	White	C56.9-Ovary	1	0	1	1
Rural	Yes	Ovarian cancer	64	White	Female	1990	Married (including common law)	Hospital inpatient/outpatient or clinic	01219758	Blank(s)	03836	Counties in metropolitan areas ge 1 million pop	Blank(s)	Blank(s)	Blank(s)	Blank(s)	Blank(s)	Blank(s)	Complete dates are available and there are more than 0 days of survival	Dead (attributable to this cancer dx)	Alive or dead due to cancer	Active follow-up	One primary only	8461	Poorly differentiated; Grade III	Blank(s)	No radiation and/or cancer-directed surgery	Yes	None/Unknown	Surgery performed	C56.9-Ovary	Dead	0026	5165	1353	500	345	1332	8461	Central counties of metropolitan areas ge 1 million pop	26	1990	64	White	C56.9-Ovary	1	0	1	1
Rural	Yes	Ovarian cancer	56	White	Female	1990	Single (never married)	Hospital inpatient/outpatient or clinic	01219762	Blank(s)	04390	Counties in metropolitan areas ge 1 million pop	Blank(s)	Blank(s)	Blank(s)	Blank(s)	Blank(s)	Blank(s)	Complete dates are available and there are more than 0 days of survival	Dead (attributable to this cancer dx)	Alive or dead due to cancer	Active follow-up	One primary only	8460	Undifferentiated; anaplastic; Grade IV	Blank(s)	No radiation and/or cancer-directed surgery	Yes	None/Unknown	Surgery performed	C56.9-Ovary	Dead	0047	5343	1589	420	613	2536	8460	Central counties of metropolitan areas ge 1 million pop	47	1990	56	White	C56.9-Ovary	1	0	1	1
Rural	Yes	Endometrial cancer	51	White	Female	1988	Married (including common law)	Hospital inpatient/outpatient or clinic	01219791	Blank(s)	04390	Counties in metropolitan areas ge 1 million pop	Blank(s)	Blank(s)	Blank(s)	Blank(s)	Blank(s)	Blank(s)	Complete dates are available and there are more than 0 days of survival	Alive or dead of other cause	Dead (attributable to causes other than this cancer dx)	Active follow-up	One primary only	8140	Moderately differentiated; Grade II	Blank(s)	No radiation and/or cancer-directed surgery	No/Unknown	None/Unknown	Surgery performed	C54.9-Corpus uteri	Dead	0091	5343	1589	420	613	2536	8140	Central counties of metropolitan areas ge 1 million pop	91	1988	51	White	C54.9-Corpus uteri	1	0	2	1
Rural	Yes	Endometrial cancer	80	White	Female	1990	Widowed	Hospital inpatient/outpatient or clinic	01219809	Blank(s)	04390	Counties in metropolitan areas ge 1 million pop	Blank(s)	Blank(s)	Blank(s)	Blank(s)	Blank(s)	Blank(s)	Complete dates are available and there are more than 0 days of survival	Dead (missing/unknown COD)	Dead (missing/unknown COD)	Active follow-up	One primary only	8140	Poorly differentiated; Grade III	Blank(s)	No radiation and/or cancer-directed surgery	No/Unknown	None/Unknown	Surgery performed	C54.9-Corpus uteri	Dead	0181	5343	1589	420	613	2536	8140	Central counties of metropolitan areas ge 1 million pop	181	1990	80	White	C54.9-Corpus uteri	1	0	2	1
Rural	Yes	Endometrial cancer	53	White	Female	1988	Married (including common law)	Hospital inpatient/outpatient or clinic	01219850	Blank(s)	04390	Counties in metropolitan areas ge 1 million pop	Blank(s)	Blank(s)	Blank(s)	Blank(s)	Blank(s)	Blank(s)	Complete dates are available and there are more than 0 days of survival	Dead (attributable to this cancer dx)	Alive or dead due to cancer	Active follow-up	One primary only	8890	Undifferentiated; anaplastic; Grade IV	Blank(s)	Radiation after surgery	Yes	Beam radiation	Surgery performed	C54.9-Corpus uteri	Dead	0009	5343	1589	420	613	2536	8890	Central counties of metropolitan areas ge 1 million pop	9	1988	53	White	C54.9-Corpus uteri	1	0	1	1
Rural	Yes	Endometrial cancer	66	White	Female	1990	Married (including common law)	Hospital inpatient/outpatient or clinic	01219947	Blank(s)	03836	Counties in metropolitan areas ge 1 million pop	Blank(s)	Blank(s)	Blank(s)	Blank(s)	Blank(s)	Blank(s)	Complete dates are available and there are more than 0 days of survival	Alive or dead of other cause	Alive or dead due to cancer	Active follow-up	One primary only	8140	Moderately differentiated; Grade II	Blank(s)	No radiation and/or cancer-directed surgery	No/Unknown	None/Unknown	Surgery performed	C54.9-Corpus uteri	Alive	0169	5165	1353	500	345	1332	8140	Central counties of metropolitan areas ge 1 million pop	169	1990	66	White	C54.9-Corpus uteri	1	0	0	0
Rural	Yes	Cervical cancer	37	White	Female	1988	Married (including common law)	Hospital inpatient/outpatient or clinic	01219952	Blank(s)	04390	Counties in metropolitan areas ge 1 million pop	Blank(s)	Blank(s)	Blank(s)	Blank(s)	Blank(s)	Blank(s)	Complete dates are available and there are more than 0 days of survival	Alive or dead of other cause	Alive or dead due to cancer	Active follow-up	One primary only	8560	Poorly differentiated; Grade III	Blank(s)	No radiation and/or cancer-directed surgery	No/Unknown	None/Unknown	Surgery performed	C53.0-Endocervix	Alive	0337	5343	1589	420	613	2536	8560	Central counties of metropolitan areas ge 1 million pop	337	1988	37	White	C53.0-Endocervix	1	0	0	0
Rural	Yes	Cervical cancer	43	White	Female	1988	Married (including common law)	Hospital inpatient/outpatient or clinic	01219995	Blank(s)	03836	Counties in metropolitan areas ge 1 million pop	Blank(s)	Blank(s)	Blank(s)	Blank(s)	Blank(s)	Blank(s)	Complete dates are available and there are more than 0 days of survival	Dead (attributable to this cancer dx)	Alive or dead due to cancer	Active follow-up	One primary only	8070	Moderately differentiated; Grade II	Blank(s)	No radiation and/or cancer-directed surgery	No/Unknown	None/Unknown	Surgery performed	C53.9-Cervix uteri	Dead	0123	5165	1353	500	345	1332	8070	Central counties of metropolitan areas ge 1 million pop	123	1988	43	White	C53.9-Cervix uteri	1	0	1	1
Rural	Not Performed	Ovarian cancer	60	White	Female	1991	Separated	Hospital inpatient/outpatient or clinic	01219998	Blank(s)	05137	Counties in metropolitan areas ge 1 million pop	Blank(s)	Blank(s)	Blank(s)	Blank(s)	Blank(s)	Blank(s)	Complete dates are available and there are more than 0 days of survival	Dead (attributable to this cancer dx)	Alive or dead due to cancer	Active follow-up	One primary only	8140	Poorly differentiated; Grade III	Blank(s)	No radiation and/or cancer-directed surgery	Yes	Beam radiation	Not recommended	C56.9-Ovary	Dead	0020	4056	2198	627	1226	3398	8140	Central counties of metropolitan areas ge 1 million pop	20	1991	60	White	C56.9-Ovary	1	0	1	1
Rural	Yes	Endometrial cancer	63	White	Female	1991	Single (never married)	Hospital inpatient/outpatient or clinic	01220016	Blank(s)	04390	Counties in metropolitan areas ge 1 million pop	Blank(s)	Blank(s)	Blank(s)	Blank(s)	Blank(s)	Blank(s)	Complete dates are available and there are more than 0 days of survival	Alive or dead of other cause	Alive or dead due to cancer	Active follow-up	One primary only	8310	Undifferentiated; anaplastic; Grade IV	Blank(s)	No radiation and/or cancer-directed surgery	No/Unknown	None/Unknown	Surgery performed	C54.9-Corpus uteri	Alive	0310	5343	1589	420	613	2536	8310	Central counties of metropolitan areas ge 1 million pop	310	1991	63	White	C54.9-Corpus uteri	1	0	0	0
Rural	Yes	Ovarian cancer	61	White	Female	1989	Widowed	Hospital inpatient/outpatient or clinic	01220019	Blank(s)	05137	Counties in metropolitan areas ge 1 million pop	Blank(s)	Blank(s)	Blank(s)	Blank(s)	Blank(s)	Blank(s)	Complete dates are available and there are more than 0 days of survival	Dead (attributable to this cancer dx)	Alive or dead due to cancer	Active follow-up	One primary only	8140	Poorly differentiated; Grade III	Blank(s)	No radiation and/or cancer-directed surgery	Yes	None/Unknown	Surgery performed	C56.9-Ovary	Dead	0009	4056	2198	627	1226	3398	8140	Central counties of metropolitan areas ge 1 million pop	9	1989	61	White	C56.9-Ovary	1	0	1	1
Rural	Yes	Endometrial cancer	76	White	Female	1988	Married (including common law)	Hospital inpatient/outpatient or clinic	01220140	Blank(s)	04390	Counties in metropolitan areas ge 1 million pop	Blank(s)	Blank(s)	Blank(s)	Blank(s)	Blank(s)	Blank(s)	Complete dates are available and there are more than 0 days of survival	Alive or dead of other cause	Dead (attributable to causes other than this cancer dx)	Active follow-up	One primary only	8140	Well differentiated; Grade I	Blank(s)	No radiation and/or cancer-directed surgery	No/Unknown	None/Unknown	Surgery performed	C54.9-Corpus uteri	Dead	0218	5343	1589	420	613	2536	8140	Central counties of metropolitan areas ge 1 million pop	218	1988	76	White	C54.9-Corpus uteri	1	0	2	1
Rural	Not Performed	Cervical cancer	76	Black	Female	1990	Divorced	Hospital inpatient/outpatient or clinic	01220224	Blank(s)	03836	Counties in metropolitan areas ge 1 million pop	Blank(s)	Blank(s)	Blank(s)	Blank(s)	Blank(s)	Blank(s)	Complete dates are available and there are more than 0 days of survival	Dead (attributable to this cancer dx)	Alive or dead due to cancer	Active follow-up	One primary only	8070	Moderately differentiated; Grade II	Blank(s)	No radiation and/or cancer-directed surgery	No/Unknown	Combination of beam with implants or isotopes	Not recommended	C53.9-Cervix uteri	Dead	0077	5165	1353	500	345	1332	8070	Central counties of metropolitan areas ge 1 million pop	77	1990	76	Black	C53.9-Cervix uteri	1	0	1	1
Rural	Yes	Endometrial cancer	71	White	Female	1991	Married (including common law)	Hospital inpatient/outpatient or clinic	01220246	Blank(s)	03836	Counties in metropolitan areas ge 1 million pop	Blank(s)	Blank(s)	Blank(s)	Blank(s)	Blank(s)	Blank(s)	Complete dates are available and there are more than 0 days of survival	Alive or dead of other cause	Dead (attributable to causes other than this cancer dx)	Active follow-up	One primary only	8140	Poorly differentiated; Grade III	Blank(s)	No radiation and/or cancer-directed surgery	No/Unknown	None/Unknown	Surgery performed	C54.9-Corpus uteri	Dead	0187	5165	1353	500	345	1332	8140	Central counties of metropolitan areas ge 1 million pop	187	1991	71	White	C54.9-Corpus uteri	1	0	2	1
Rural	Yes	Cervical cancer	68	White	Female	1991	Widowed	Hospital inpatient/outpatient or clinic	01220359	Blank(s)	03836	Counties in metropolitan areas ge 1 million pop	Blank(s)	Blank(s)	Blank(s)	Blank(s)	Blank(s)	Blank(s)	Complete dates are available and there are more than 0 days of survival	Alive or dead of other cause	Dead (attributable to causes other than this cancer dx)	Active follow-up	One primary only	8070	Poorly differentiated; Grade III	Blank(s)	Radiation prior to surgery	No/Unknown	Radioactive implants (includes brachytherapy) (1988+)	Surgery performed	C53.9-Cervix uteri	Dead	0149	5165	1353	500	345	1332	8070	Central counties of metropolitan areas ge 1 million pop	149	1991	68	White	C53.9-Cervix uteri	1	0	2	1
Rural	Not Performed	Ovarian cancer	65	Black	Female	1990	Widowed	Hospital inpatient/outpatient or clinic	01220370	Blank(s)	04080	Counties in metropolitan areas ge 1 million pop	Blank(s)	Blank(s)	Blank(s)	Blank(s)	Blank(s)	Blank(s)	Complete dates are available and there are more than 0 days of survival	Dead (attributable to this cancer dx)	Alive or dead due to cancer	Active follow-up	One primary only	8140	Moderately differentiated; Grade II	Blank(s)	No radiation and/or cancer-directed surgery	Yes	None/Unknown	Not recommended	C56.9-Ovary	Dead	0021	4504	1856	607	598	1801	8140	Central counties of metropolitan areas ge 1 million pop	21	1990	65	Black	C56.9-Ovary	1	0	1	1
Rural	Not Performed	Cervical cancer	65	White	Female	1990	Married (including common law)	Hospital inpatient/outpatient or clinic	01220446	Blank(s)	05137	Counties in metropolitan areas ge 1 million pop	Blank(s)	Blank(s)	Blank(s)	Blank(s)	Blank(s)	Blank(s)	Complete dates are available and there are more than 0 days of survival	Dead (attributable to this cancer dx)	Alive or dead due to cancer	Active follow-up	One primary only	8380	Moderately differentiated; Grade II	Blank(s)	No radiation and/or cancer-directed surgery	No/Unknown	Beam radiation	Not recommended	C53.9-Cervix uteri	Dead	0023	4056	2198	627	1226	3398	8380	Central counties of metropolitan areas ge 1 million pop	23	1990	65	White	C53.9-Cervix uteri	1	0	1	1
Rural	Yes	Ovarian cancer	75	White	Female	1988	Single (never married)	Hospital inpatient/outpatient or clinic	01220645	Blank(s)	04080	Counties in metropolitan areas ge 1 million pop	Blank(s)	Blank(s)	Blank(s)	Blank(s)	Blank(s)	Blank(s)	Complete dates are available and there are more than 0 days of survival	Alive or dead of other cause	Alive or dead due to cancer	Active follow-up	One primary only	8470	Well differentiated; Grade I	Blank(s)	No radiation and/or cancer-directed surgery	No/Unknown	None/Unknown	Surgery performed	C56.9-Ovary	Alive	0338	4504	1856	607	598	1801	8470	Central counties of metropolitan areas ge 1 million pop	338	1988	75	White	C56.9-Ovary	1	0	0	0
Rural	Yes	Endometrial cancer	76	Filipino	Female	1990	Married (including common law)	Hospital inpatient/outpatient or clinic	01220719	Blank(s)	04080	Counties in metropolitan areas ge 1 million pop	Blank(s)	Blank(s)	Blank(s)	Blank(s)	Blank(s)	Blank(s)	Complete dates are available and there are more than 0 days of survival	Alive or dead of other cause	Alive or dead due to cancer	Active follow-up	One primary only	8140	Moderately differentiated; Grade II	Blank(s)	Radiation after surgery	No/Unknown	Beam radiation	Surgery performed	C54.9-Corpus uteri	Alive	0255	4504	1856	607	598	1801	8140	Central counties of metropolitan areas ge 1 million pop	255	1990	76	Other	C54.9-Corpus uteri	1	0	0	0
Rural	Yes	Endometrial cancer	61	White	Female	1990	Married (including common law)	Hospital inpatient/outpatient or clinic	01221192	Blank(s)	03836	Counties in metropolitan areas ge 1 million pop	Blank(s)	Blank(s)	Blank(s)	Blank(s)	Blank(s)	Blank(s)	Complete dates are available and there are more than 0 days of survival	Alive or dead of other cause	Alive or dead due to cancer	Active follow-up	One primary only	8140	Well differentiated; Grade I	Blank(s)	No radiation and/or cancer-directed surgery	No/Unknown	None/Unknown	Surgery performed	C54.9-Corpus uteri	Alive	0315	5165	1353	500	345	1332	8140	Central counties of metropolitan areas ge 1 million pop	315	1990	61	White	C54.9-Corpus uteri	1	0	0	0
Rural	Yes	Endometrial cancer	76	White	Female	1990	Married (including common law)	Hospital inpatient/outpatient or clinic	01221258	Blank(s)	04080	Counties in metropolitan areas ge 1 million pop	Blank(s)	Blank(s)	Blank(s)	Blank(s)	Blank(s)	Blank(s)	Complete dates are available and there are more than 0 days of survival	Alive or dead of other cause	Dead (attributable to causes other than this cancer dx)	Active follow-up	One primary only	8140	Poorly differentiated; Grade III	Blank(s)	No radiation and/or cancer-directed surgery	No/Unknown	None/Unknown	Surgery performed	C54.9-Corpus uteri	Dead	0275	4504	1856	607	598	1801	8140	Central counties of metropolitan areas ge 1 million pop	275	1990	76	White	C54.9-Corpus uteri	1	0	2	1
Rural	Yes	Ovarian cancer	78	White	Female	1988	Married (including common law)	Hospital inpatient/outpatient or clinic	01221497	Blank(s)	04390	Counties in metropolitan areas ge 1 million pop	Blank(s)	Blank(s)	Blank(s)	Blank(s)	Blank(s)	Blank(s)	Complete dates are available and there are more than 0 days of survival	Dead (attributable to this cancer dx)	Alive or dead due to cancer	Active follow-up	One primary only	8461	Poorly differentiated; Grade III	Blank(s)	No radiation and/or cancer-directed surgery	Yes	None/Unknown	Surgery performed	C56.9-Ovary	Dead	0012	5343	1589	420	613	2536	8461	Central counties of metropolitan areas ge 1 million pop	12	1988	78	White	C56.9-Ovary	1	0	1	1
Rural	Yes	Ovarian cancer	48	White	Female	1989	Separated	Hospital inpatient/outpatient or clinic	01221510	Blank(s)	04390	Counties in metropolitan areas ge 1 million pop	Blank(s)	Blank(s)	Blank(s)	Blank(s)	Blank(s)	Blank(s)	Complete dates are available and there are more than 0 days of survival	Dead (attributable to this cancer dx)	Alive or dead due to cancer	Active follow-up	One primary only	8480	Poorly differentiated; Grade III	Blank(s)	No radiation and/or cancer-directed surgery	Yes	None/Unknown	Surgery performed	C56.9-Ovary	Dead	0010	5343	1589	420	613	2536	8480	Central counties of metropolitan areas ge 1 million pop	10	1989	48	White	C56.9-Ovary	1	0	1	1
Rural	Yes	Endometrial cancer	71	White	Female	1991	Widowed	Hospital inpatient/outpatient or clinic	01221544	Blank(s)	04390	Counties in metropolitan areas ge 1 million pop	Blank(s)	Blank(s)	Blank(s)	Blank(s)	Blank(s)	Blank(s)	Complete dates are available and there are more than 0 days of survival	Alive or dead of other cause	Dead (attributable to causes other than this cancer dx)	Active follow-up	One primary only	8140	Well differentiated; Grade I	Blank(s)	No radiation and/or cancer-directed surgery	No/Unknown	None/Unknown	Surgery performed	C54.9-Corpus uteri	Dead	0273	5343	1589	420	613	2536	8140	Central counties of metropolitan areas ge 1 million pop	273	1991	71	White	C54.9-Corpus uteri	1	0	2	1
Rural	Yes	Ovarian cancer	50	Asian Indian or Pakistani, NOS (1988+)	Female	1989	Married (including common law)	Hospital inpatient/outpatient or clinic	01221583	Blank(s)	03836	Counties in metropolitan areas ge 1 million pop	Blank(s)	Blank(s)	Blank(s)	Blank(s)	Blank(s)	Blank(s)	Complete dates are available and there are more than 0 days of survival	Dead (attributable to this cancer dx)	Alive or dead due to cancer	Active follow-up	One primary only	8140	Poorly differentiated; Grade III	Blank(s)	No radiation and/or cancer-directed surgery	Yes	None/Unknown	Surgery performed	C56.9-Ovary	Dead	0051	5165	1353	500	345	1332	8140	Central counties of metropolitan areas ge 1 million pop	51	1989	50	Other	C56.9-Ovary	1	0	1	1
Rural	Yes	Endometrial cancer	63	White	Female	1991	Single (never married)	Hospital inpatient/outpatient or clinic	01221659	Blank(s)	05137	Counties in metropolitan areas ge 1 million pop	Blank(s)	Blank(s)	Blank(s)	Blank(s)	Blank(s)	Blank(s)	Complete dates are available and there are more than 0 days of survival	Alive or dead of other cause	Dead (attributable to causes other than this cancer dx)	Active follow-up	One primary only	8140	Moderately differentiated; Grade II	Blank(s)	No radiation and/or cancer-directed surgery	No/Unknown	None/Unknown	Surgery performed	C54.9-Corpus uteri	Dead	0060	4056	2198	627	1226	3398	8140	Central counties of metropolitan areas ge 1 million pop	60	1991	63	White	C54.9-Corpus uteri	1	0	2	1
Rural	Yes	Ovarian cancer	59	Filipino	Female	1989	Single (never married)	Hospital inpatient/outpatient or clinic	01221670	Blank(s)	05137	Counties in metropolitan areas ge 1 million pop	Blank(s)	Blank(s)	Blank(s)	Blank(s)	Blank(s)	Blank(s)	Complete dates are available and there are more than 0 days of survival	Dead (attributable to this cancer dx)	Alive or dead due to cancer	Active follow-up	One primary only	8310	Moderately differentiated; Grade II	Blank(s)	No radiation and/or cancer-directed surgery	No/Unknown	None/Unknown	Surgery performed	C56.9-Ovary	Dead	0018	4056	2198	627	1226	3398	8310	Central counties of metropolitan areas ge 1 million pop	18	1989	59	Other	C56.9-Ovary	1	0	1	1
Rural	Yes	Endometrial cancer	42	Japanese	Female	1989	Married (including common law)	Hospital inpatient/outpatient or clinic	01221719	Blank(s)	04390	Counties in metropolitan areas ge 1 million pop	Blank(s)	Blank(s)	Blank(s)	Blank(s)	Blank(s)	Blank(s)	Complete dates are available and there are more than 0 days of survival	Alive or dead of other cause	Alive or dead due to cancer	Active follow-up	One primary only	8140	Well differentiated; Grade I	Blank(s)	No radiation and/or cancer-directed surgery	No/Unknown	None/Unknown	Surgery performed	C54.9-Corpus uteri	Alive	0325	5343	1589	420	613	2536	8140	Central counties of metropolitan areas ge 1 million pop	325	1989	42	Other	C54.9-Corpus uteri	1	0	0	0
Rural	Yes	Vulvar cancer	80	Chinese	Female	1989	Widowed	Hospital inpatient/outpatient or clinic	01221859	Blank(s)	04080	Counties in metropolitan areas ge 1 million pop	Blank(s)	Blank(s)	Blank(s)	Blank(s)	Blank(s)	Blank(s)	Complete dates are available and there are more than 0 days of survival	Dead (missing/unknown COD)	Dead (missing/unknown COD)	Active follow-up	One primary only	8070	Poorly differentiated; Grade III	Blank(s)	Radiation after surgery	No/Unknown	Beam radiation	Surgery performed	C51.9-Vulva, NOS	Dead	0029	4504	1856	607	598	1801	8070	Central counties of metropolitan areas ge 1 million pop	29	1989	80	Other	C51.9-Vulva, NOS	1	0	2	1
Rural	Yes	Ovarian cancer	53	Chinese	Female	1989	Married (including common law)	Hospital inpatient/outpatient or clinic	01221963	Blank(s)	05137	Counties in metropolitan areas ge 1 million pop	Blank(s)	Blank(s)	Blank(s)	Blank(s)	Blank(s)	Blank(s)	Complete dates are available and there are more than 0 days of survival	Dead (attributable to this cancer dx)	Alive or dead due to cancer	Active follow-up	One primary only	8380	Poorly differentiated; Grade III	Blank(s)	No radiation and/or cancer-directed surgery	Yes	None/Unknown	Surgery performed	C56.9-Ovary	Dead	0025	4056	2198	627	1226	3398	8380	Central counties of metropolitan areas ge 1 million pop	25	1989	53	Other	C56.9-Ovary	1	0	1	1
Rural	Not Performed	Ovarian cancer	67	Black	Female	1989	Widowed	Hospital inpatient/outpatient or clinic	01221986	Blank(s)	05137	Counties in metropolitan areas ge 1 million pop	Blank(s)	Blank(s)	Blank(s)	Blank(s)	Blank(s)	Blank(s)	Complete dates are available and there are more than 0 days of survival	Dead (attributable to this cancer dx)	Alive or dead due to cancer	Active follow-up	One primary only	8140	Poorly differentiated; Grade III	Blank(s)	No radiation and/or cancer-directed surgery	Yes	None/Unknown	Not recommended	C56.9-Ovary	Dead	0002	4056	2198	627	1226	3398	8140	Central counties of metropolitan areas ge 1 million pop	2	1989	67	Black	C56.9-Ovary	1	0	1	1
Rural	Yes	Endometrial cancer	67	White	Female	1990	Married (including common law)	Hospital inpatient/outpatient or clinic	01222040	Blank(s)	04080	Counties in metropolitan areas ge 1 million pop	Blank(s)	Blank(s)	Blank(s)	Blank(s)	Blank(s)	Blank(s)	Complete dates are available and there are more than 0 days of survival	Alive or dead of other cause	Dead (attributable to causes other than this cancer dx)	Active follow-up	One primary only	8140	Poorly differentiated; Grade III	Blank(s)	Radiation after surgery	No/Unknown	Beam radiation	Surgery performed	C54.9-Corpus uteri	Dead	0017	4504	1856	607	598	1801	8140	Central counties of metropolitan areas ge 1 million pop	17	1990	67	White	C54.9-Corpus uteri	1	0	2	1
Rural	Yes	Ovarian cancer	67	White	Female	1991	Single (never married)	Hospital inpatient/outpatient or clinic	01222106	Blank(s)	05397	Counties in metropolitan areas ge 1 million pop	Blank(s)	Blank(s)	Blank(s)	Blank(s)	Blank(s)	Blank(s)	Complete dates are available and there are more than 0 days of survival	Alive or dead of other cause	Alive or dead due to cancer	Active follow-up	One primary only	8470	Moderately differentiated; Grade II	Blank(s)	No radiation and/or cancer-directed surgery	No/Unknown	None/Unknown	Surgery performed	C56.9-Ovary	Alive	0308	5916	805	340	258	1325	8470	Central counties of metropolitan areas ge 1 million pop	308	1991	67	White	C56.9-Ovary	1	0	0	0
Rural	Yes	Endometrial cancer	60	White	Female	1988	Married (including common law)	Hospital inpatient/outpatient or clinic	01222278	Blank(s)	04080	Counties in metropolitan areas ge 1 million pop	Blank(s)	Blank(s)	Blank(s)	Blank(s)	Blank(s)	Blank(s)	Complete dates are available and there are more than 0 days of survival	Dead (attributable to this cancer dx)	Alive or dead due to cancer	Active follow-up	One primary only	8140	Moderately differentiated; Grade II	Blank(s)	Radiation before and after surgery	Yes	Beam radiation	Surgery performed	C54.9-Corpus uteri	Dead	0058	4504	1856	607	598	1801	8140	Central counties of metropolitan areas ge 1 million pop	58	1988	60	White	C54.9-Corpus uteri	1	0	1	1
Rural	Not Performed	Cervical cancer	53	White	Female	1991	Married (including common law)	Hospital inpatient/outpatient or clinic	01222535	Blank(s)	05397	Counties in metropolitan areas ge 1 million pop	Blank(s)	Blank(s)	Blank(s)	Blank(s)	Blank(s)	Blank(s)	Complete dates are available and there are more than 0 days of survival	Alive or dead of other cause	Alive or dead due to cancer	Active follow-up	One primary only	8070	Moderately differentiated; Grade II	Blank(s)	No radiation and/or cancer-directed surgery	No/Unknown	Combination of beam with implants or isotopes	Not recommended	C53.9-Cervix uteri	Alive	0309	5916	805	340	258	1325	8070	Central counties of metropolitan areas ge 1 million pop	309	1991	53	White	C53.9-Cervix uteri	1	0	0	0
Rural	Yes	Ovarian cancer	79	White	Female	1989	Widowed	Hospital inpatient/outpatient or clinic	01222561	Blank(s)	04390	Counties in metropolitan areas ge 1 million pop	Blank(s)	Blank(s)	Blank(s)	Blank(s)	Blank(s)	Blank(s)	Complete dates are available and there are more than 0 days of survival	Dead (attributable to this cancer dx)	Alive or dead due to cancer	Active follow-up	One primary only	8380	Moderately differentiated; Grade II	Blank(s)	No radiation and/or cancer-directed surgery	Yes	None/Unknown	Surgery performed	C56.9-Ovary	Dead	0010	5343	1589	420	613	2536	8380	Central counties of metropolitan areas ge 1 million pop	10	1989	79	White	C56.9-Ovary	1	0	1	1
Rural	Not Performed	Ovarian cancer	46	Chinese	Female	1989	Married (including common law)	Hospital inpatient/outpatient or clinic	01222638	Blank(s)	05137	Counties in metropolitan areas ge 1 million pop	Blank(s)	Blank(s)	Blank(s)	Blank(s)	Blank(s)	Blank(s)	Complete dates are available and there are more than 0 days of survival	Dead (attributable to this cancer dx)	Alive or dead due to cancer	Active follow-up	One primary only	8140	Moderately differentiated; Grade II	Blank(s)	No radiation and/or cancer-directed surgery	No/Unknown	None/Unknown	Not recommended	C56.9-Ovary	Dead	0013	4056	2198	627	1226	3398	8140	Central counties of metropolitan areas ge 1 million pop	13	1989	46	Other	C56.9-Ovary	1	0	1	1
Rural	Recommended but not performed	Cervical cancer	85	White	Female	1989	Widowed	Hospital inpatient/outpatient or clinic	01222889	Blank(s)	03836	Counties in metropolitan areas ge 1 million pop	Blank(s)	Blank(s)	Blank(s)	Blank(s)	Blank(s)	Blank(s)	Complete dates are available and there are more than 0 days of survival	Dead (attributable to this cancer dx)	Alive or dead due to cancer	Active follow-up	One primary only	8071	Moderately differentiated; Grade II	Blank(s)	No radiation and/or cancer-directed surgery	No/Unknown	Beam radiation	Recommended but not performed, patient refused	C53.9-Cervix uteri	Dead	0005	5165	1353	500	345	1332	8071	Central counties of metropolitan areas ge 1 million pop	5	1989	85	White	C53.9-Cervix uteri	1	0	1	1
Rural	Yes	Endometrial cancer	78	White	Female	1988	Widowed	Hospital inpatient/outpatient or clinic	01223036	Blank(s)	03836	Counties in metropolitan areas ge 1 million pop	Blank(s)	Blank(s)	Blank(s)	Blank(s)	Blank(s)	Blank(s)	Complete dates are available and there are more than 0 days of survival	Alive or dead of other cause	Dead (attributable to causes other than this cancer dx)	Active follow-up	One primary only	8140	Moderately differentiated; Grade II	Blank(s)	Radiation after surgery	No/Unknown	Combination of beam with implants or isotopes	Surgery performed	C54.9-Corpus uteri	Dead	0175	5165	1353	500	345	1332	8140	Central counties of metropolitan areas ge 1 million pop	175	1988	78	White	C54.9-Corpus uteri	1	0	2	1
Rural	Yes	Ovarian cancer	69	White	Female	1989	Married (including common law)	Hospital inpatient/outpatient or clinic	01223077	Blank(s)	03836	Counties in metropolitan areas ge 1 million pop	Blank(s)	Blank(s)	Blank(s)	Blank(s)	Blank(s)	Blank(s)	Complete dates are available and there are more than 0 days of survival	Dead (attributable to this cancer dx)	Alive or dead due to cancer	Active follow-up	One primary only	8441	Undifferentiated; anaplastic; Grade IV	Blank(s)	No radiation and/or cancer-directed surgery	Yes	None/Unknown	Surgery performed	C56.9-Ovary	Dead	0043	5165	1353	500	345	1332	8441	Central counties of metropolitan areas ge 1 million pop	43	1989	69	White	C56.9-Ovary	1	0	1	1
Rural	Yes	Endometrial cancer	79	White	Female	1989	Widowed	Hospital inpatient/outpatient or clinic	01223099	Blank(s)	04080	Counties in metropolitan areas ge 1 million pop	Blank(s)	Blank(s)	Blank(s)	Blank(s)	Blank(s)	Blank(s)	Complete dates are available and there are more than 0 days of survival	Dead (attributable to this cancer dx)	Alive or dead due to cancer	Active follow-up	One primary only	8140	Moderately differentiated; Grade II	Blank(s)	No radiation and/or cancer-directed surgery	No/Unknown	None/Unknown	Surgery performed	C54.9-Corpus uteri	Dead	0049	4504	1856	607	598	1801	8140	Central counties of metropolitan areas ge 1 million pop	49	1989	79	White	C54.9-Corpus uteri	1	0	1	1
Rural	Yes	Endometrial cancer	68	White	Female	1988	Married (including common law)	Hospital inpatient/outpatient or clinic	01223246	Blank(s)	04390	Counties in metropolitan areas ge 1 million pop	Blank(s)	Blank(s)	Blank(s)	Blank(s)	Blank(s)	Blank(s)	Complete dates are available and there are more than 0 days of survival	Alive or dead of other cause	Dead (attributable to causes other than this cancer dx)	Active follow-up	One primary only	8140	Well differentiated; Grade I	Blank(s)	No radiation and/or cancer-directed surgery	No/Unknown	None/Unknown	Surgery performed	C54.9-Corpus uteri	Dead	0327	5343	1589	420	613	2536	8140	Central counties of metropolitan areas ge 1 million pop	327	1988	68	White	C54.9-Corpus uteri	1	0	2	1
Rural	Yes	Cervical cancer	65	White	Female	1991	Divorced	Hospital inpatient/outpatient or clinic	01223332	Blank(s)	04080	Counties in metropolitan areas ge 1 million pop	Blank(s)	Blank(s)	Blank(s)	Blank(s)	Blank(s)	Blank(s)	Complete dates are available and there are more than 0 days of survival	Dead (attributable to this cancer dx)	Alive or dead due to cancer	Active follow-up	One primary only	8072	Moderately differentiated; Grade II	Blank(s)	No radiation and/or cancer-directed surgery	No/Unknown	None/Unknown	Surgery performed	C53.9-Cervix uteri	Dead	0102	4504	1856	607	598	1801	8072	Central counties of metropolitan areas ge 1 million pop	102	1991	65	White	C53.9-Cervix uteri	1	0	1	1
Rural	Yes	Cervical cancer	31	White	Female	1989	Single (never married)	Hospital inpatient/outpatient or clinic	01223357	Blank(s)	04080	Counties in metropolitan areas ge 1 million pop	Blank(s)	Blank(s)	Blank(s)	Blank(s)	Blank(s)	Blank(s)	Complete dates are available and there are more than 0 days of survival	Dead (attributable to this cancer dx)	Alive or dead due to cancer	Active follow-up	One primary only	8140	Poorly differentiated; Grade III	Blank(s)	Radiation after surgery	Yes	Beam radiation	Surgery performed	C53.9-Cervix uteri	Dead	0025	4504	1856	607	598	1801	8140	Central counties of metropolitan areas ge 1 million pop	25	1989	31	White	C53.9-Cervix uteri	1	0	1	1
Rural	Yes	Ovarian cancer	45	White	Female	1989	Married (including common law)	Hospital inpatient/outpatient or clinic	01223394	Blank(s)	04080	Counties in metropolitan areas ge 1 million pop	Blank(s)	Blank(s)	Blank(s)	Blank(s)	Blank(s)	Blank(s)	Complete dates are available and there are more than 0 days of survival	Dead (attributable to this cancer dx)	Alive or dead due to cancer	Active follow-up	One primary only	9364	Poorly differentiated; Grade III	Blank(s)	No radiation and/or cancer-directed surgery	Yes	None/Unknown	Surgery performed	C56.9-Ovary	Dead	0034	4504	1856	607	598	1801	9364	Central counties of metropolitan areas ge 1 million pop	34	1989	45	White	C56.9-Ovary	1	0	1	1
Rural	Yes	Endometrial cancer	53	White	Female	1990	Married (including common law)	Hospital inpatient/outpatient or clinic	01223444	Blank(s)	04080	Counties in metropolitan areas ge 1 million pop	Blank(s)	Blank(s)	Blank(s)	Blank(s)	Blank(s)	Blank(s)	Complete dates are available and there are more than 0 days of survival	Alive or dead of other cause	Dead (attributable to causes other than this cancer dx)	Active follow-up	One primary only	8380	Poorly differentiated; Grade III	Blank(s)	Radiation after surgery	No/Unknown	Beam radiation	Surgery performed	C54.9-Corpus uteri	Dead	0271	4504	1856	607	598	1801	8380	Central counties of metropolitan areas ge 1 million pop	271	1990	53	White	C54.9-Corpus uteri	1	0	2	1
Rural	Yes	Ovarian cancer	44	White	Female	1989	Married (including common law)	Hospital inpatient/outpatient or clinic	01223465	Blank(s)	04390	Counties in metropolitan areas ge 1 million pop	Blank(s)	Blank(s)	Blank(s)	Blank(s)	Blank(s)	Blank(s)	Complete dates are available and there are more than 0 days of survival	Alive or dead of other cause	Alive or dead due to cancer	Active follow-up	One primary only	8140	Undifferentiated; anaplastic; Grade IV	Blank(s)	No radiation and/or cancer-directed surgery	Yes	None/Unknown	Surgery performed	C56.9-Ovary	Alive	0331	5343	1589	420	613	2536	8140	Central counties of metropolitan areas ge 1 million pop	331	1989	44	White	C56.9-Ovary	1	0	0	0
Rural	Yes	Ovarian cancer	73	White	Female	1989	Widowed	Hospital inpatient/outpatient or clinic	01223639	Blank(s)	04390	Counties in metropolitan areas ge 1 million pop	Blank(s)	Blank(s)	Blank(s)	Blank(s)	Blank(s)	Blank(s)	Complete dates are available and there are more than 0 days of survival	Dead (attributable to this cancer dx)	Alive or dead due to cancer	Active follow-up	One primary only	8380	Poorly differentiated; Grade III	Blank(s)	No radiation and/or cancer-directed surgery	No/Unknown	None/Unknown	Surgery performed	C56.9-Ovary	Dead	0037	5343	1589	420	613	2536	8380	Central counties of metropolitan areas ge 1 million pop	37	1989	73	White	C56.9-Ovary	1	0	1	1
Rural	Yes	Endometrial cancer	65	White	Female	1989	Married (including common law)	Hospital inpatient/outpatient or clinic	01223685	Blank(s)	05137	Counties in metropolitan areas ge 1 million pop	Blank(s)	Blank(s)	Blank(s)	Blank(s)	Blank(s)	Blank(s)	Complete dates are available and there are more than 0 days of survival	Dead (missing/unknown COD)	Dead (missing/unknown COD)	Active follow-up	One primary only	8140	Moderately differentiated; Grade II	Blank(s)	No radiation and/or cancer-directed surgery	No/Unknown	None/Unknown	Surgery performed	C54.9-Corpus uteri	Dead	0248	4056	2198	627	1226	3398	8140	Central counties of metropolitan areas ge 1 million pop	248	1989	65	White	C54.9-Corpus uteri	1	0	2	1
Rural	Yes	Ovarian cancer	63	White	Female	1990	Widowed	Hospital inpatient/outpatient or clinic	01223693	Blank(s)	04080	Counties in metropolitan areas ge 1 million pop	Blank(s)	Blank(s)	Blank(s)	Blank(s)	Blank(s)	Blank(s)	Complete dates are available and there are more than 0 days of survival	Dead (attributable to this cancer dx)	Alive or dead due to cancer	Active follow-up	One primary only	8441	Undifferentiated; anaplastic; Grade IV	Blank(s)	No radiation and/or cancer-directed surgery	Yes	None/Unknown	Surgery performed	C56.9-Ovary	Dead	0107	4504	1856	607	598	1801	8441	Central counties of metropolitan areas ge 1 million pop	107	1990	63	White	C56.9-Ovary	1	0	1	1
Rural	Yes	Ovarian cancer	70	White	Female	1988	Married (including common law)	Hospital inpatient/outpatient or clinic	01223845	Blank(s)	03836	Counties in metropolitan areas ge 1 million pop	Blank(s)	Blank(s)	Blank(s)	Blank(s)	Blank(s)	Blank(s)	Complete dates are available and there are more than 0 days of survival	Dead (attributable to this cancer dx)	Alive or dead due to cancer	Active follow-up	One primary only	8951	Undifferentiated; anaplastic; Grade IV	Blank(s)	Radiation after surgery	Yes	Beam radiation	Surgery performed	C56.9-Ovary	Dead	0010	5165	1353	500	345	1332	8951	Central counties of metropolitan areas ge 1 million pop	10	1988	70	White	C56.9-Ovary	1	0	1	1
Rural	Yes	Endometrial cancer	67	White	Female	1988	Married (including common law)	Hospital inpatient/outpatient or clinic	01224051	Blank(s)	03836	Counties in metropolitan areas ge 1 million pop	Blank(s)	Blank(s)	Blank(s)	Blank(s)	Blank(s)	Blank(s)	Complete dates are available and there are more than 0 days of survival	Dead (attributable to this cancer dx)	Alive or dead due to cancer	Active follow-up	One primary only	8140	Moderately differentiated; Grade II	Blank(s)	Radiation after surgery	No/Unknown	Combination of beam with implants or isotopes	Surgery performed	C54.9-Corpus uteri	Dead	0261	5165	1353	500	345	1332	8140	Central counties of metropolitan areas ge 1 million pop	261	1988	67	White	C54.9-Corpus uteri	1	0	1	1
Rural	Yes	Endometrial cancer	62	White	Female	1989	Single (never married)	Hospital inpatient/outpatient or clinic	01224087	Blank(s)	04390	Counties in metropolitan areas ge 1 million pop	Blank(s)	Blank(s)	Blank(s)	Blank(s)	Blank(s)	Blank(s)	Complete dates are available and there are more than 0 days of survival	Alive or dead of other cause	Dead (attributable to causes other than this cancer dx)	Active follow-up	One primary only	8140	Poorly differentiated; Grade III	Blank(s)	Radiation prior to surgery	No/Unknown	Radioactive implants (includes brachytherapy) (1988+)	Surgery performed	C54.9-Corpus uteri	Dead	0268	5343	1589	420	613	2536	8140	Central counties of metropolitan areas ge 1 million pop	268	1989	62	White	C54.9-Corpus uteri	1	0	2	1
Rural	Yes	Endometrial cancer	60	White	Female	1988	Married (including common law)	Hospital inpatient/outpatient or clinic	01224169	Blank(s)	04080	Counties in metropolitan areas ge 1 million pop	Blank(s)	Blank(s)	Blank(s)	Blank(s)	Blank(s)	Blank(s)	Complete dates are available and there are more than 0 days of survival	Dead (attributable to this cancer dx)	Alive or dead due to cancer	Active follow-up	One primary only	8140	Moderately differentiated; Grade II	Blank(s)	Radiation after surgery	No/Unknown	Beam radiation	Surgery performed	C54.9-Corpus uteri	Dead	0233	4504	1856	607	598	1801	8140	Central counties of metropolitan areas ge 1 million pop	233	1988	60	White	C54.9-Corpus uteri	1	0	1	1
Rural	Yes	Endometrial cancer	70	White	Female	1991	Separated	Hospital inpatient/outpatient or clinic	01224234	Blank(s)	05137	Counties in metropolitan areas ge 1 million pop	Blank(s)	Blank(s)	Blank(s)	Blank(s)	Blank(s)	Blank(s)	Complete dates are available and there are more than 0 days of survival	Alive or dead of other cause	Alive or dead due to cancer	Active follow-up	One primary only	8140	Moderately differentiated; Grade II	Blank(s)	No radiation and/or cancer-directed surgery	No/Unknown	None/Unknown	Surgery performed	C54.9-Corpus uteri	Alive	0293	4056	2198	627	1226	3398	8140	Central counties of metropolitan areas ge 1 million pop	293	1991	70	White	C54.9-Corpus uteri	1	0	0	0
Rural	Yes	Ovarian cancer	72	White	Female	1989	Married (including common law)	Hospital inpatient/outpatient or clinic	01224235	Blank(s)	03836	Counties in metropolitan areas ge 1 million pop	Blank(s)	Blank(s)	Blank(s)	Blank(s)	Blank(s)	Blank(s)	Complete dates are available and there are more than 0 days of survival	Dead (attributable to this cancer dx)	Alive or dead due to cancer	Active follow-up	One primary only	8460	Well differentiated; Grade I	Blank(s)	No radiation and/or cancer-directed surgery	Yes	None/Unknown	Surgery performed	C56.9-Ovary	Dead	0013	5165	1353	500	345	1332	8460	Central counties of metropolitan areas ge 1 million pop	13	1989	72	White	C56.9-Ovary	1	0	1	1
Rural	Yes	Endometrial cancer	62	White	Female	1988	Married (including common law)	Hospital inpatient/outpatient or clinic	01224330	Blank(s)	03836	Counties in metropolitan areas ge 1 million pop	Blank(s)	Blank(s)	Blank(s)	Blank(s)	Blank(s)	Blank(s)	Complete dates are available and there are more than 0 days of survival	Alive or dead of other cause	Alive or dead due to cancer	Active follow-up	One primary only	8140	Moderately differentiated; Grade II	Blank(s)	No radiation and/or cancer-directed surgery	No/Unknown	None/Unknown	Surgery performed	C54.9-Corpus uteri	Alive	0336	5165	1353	500	345	1332	8140	Central counties of metropolitan areas ge 1 million pop	336	1988	62	White	C54.9-Corpus uteri	1	0	0	0
Rural	Yes	Endometrial cancer	70	Chinese	Female	1990	Married (including common law)	Hospital inpatient/outpatient or clinic	01224487	Blank(s)	04390	Counties in metropolitan areas ge 1 million pop	Blank(s)	Blank(s)	Blank(s)	Blank(s)	Blank(s)	Blank(s)	Complete dates are available and there are more than 0 days of survival	Dead (attributable to this cancer dx)	Alive or dead due to cancer	Active follow-up	One primary only	8140	Poorly differentiated; Grade III	Blank(s)	No radiation and/or cancer-directed surgery	No/Unknown	None/Unknown	Surgery performed	C54.9-Corpus uteri	Dead	0034	5343	1589	420	613	2536	8140	Central counties of metropolitan areas ge 1 million pop	34	1990	70	Other	C54.9-Corpus uteri	1	0	1	1
Rural	Not Performed	Ovarian cancer	76	White	Female	1989	Married (including common law)	Hospital inpatient/outpatient or clinic	01224500	Blank(s)	05137	Counties in metropolitan areas ge 1 million pop	Blank(s)	Blank(s)	Blank(s)	Blank(s)	Blank(s)	Blank(s)	Complete dates are available and there are more than 0 days of survival	Dead (attributable to this cancer dx)	Alive or dead due to cancer	Active follow-up	One primary only	8460	Moderately differentiated; Grade II	Blank(s)	No radiation and/or cancer-directed surgery	Yes	None/Unknown	Not recommended	C56.9-Ovary	Dead	0021	4056	2198	627	1226	3398	8460	Central counties of metropolitan areas ge 1 million pop	21	1989	76	White	C56.9-Ovary	1	0	1	1
Rural	Recommended but not performed	Ovarian cancer	62	White	Female	1989	Married (including common law)	Hospital inpatient/outpatient or clinic	01224576	Blank(s)	05397	Counties in metropolitan areas ge 1 million pop	Blank(s)	Blank(s)	Blank(s)	Blank(s)	Blank(s)	Blank(s)	Complete dates are available and there are more than 0 days of survival	Dead (attributable to this cancer dx)	Alive or dead due to cancer	Active follow-up	One primary only	8140	Poorly differentiated; Grade III	Blank(s)	No radiation and/or cancer-directed surgery	Yes	None/Unknown	Recommended but not performed, unknown reason	C56.9-Ovary	Dead	0036	5916	805	340	258	1325	8140	Central counties of metropolitan areas ge 1 million pop	36	1989	62	White	C56.9-Ovary	1	0	1	1
Rural	Yes	Endometrial cancer	71	Filipino	Female	1990	Widowed	Hospital inpatient/outpatient or clinic	01224648	Blank(s)	04080	Counties in metropolitan areas ge 1 million pop	Blank(s)	Blank(s)	Blank(s)	Blank(s)	Blank(s)	Blank(s)	Complete dates are available and there are more than 0 days of survival	Alive or dead of other cause	Dead (attributable to causes other than this cancer dx)	Active follow-up	One primary only	8140	Well differentiated; Grade I	Blank(s)	No radiation and/or cancer-directed surgery	No/Unknown	None/Unknown	Surgery performed	C54.9-Corpus uteri	Dead	0102	4504	1856	607	598	1801	8140	Central counties of metropolitan areas ge 1 million pop	102	1990	71	Other	C54.9-Corpus uteri	1	0	2	1
Rural	Yes	Cervical cancer	36	White	Female	1989	Single (never married)	Hospital inpatient/outpatient or clinic	01224683	Blank(s)	05137	Counties in metropolitan areas ge 1 million pop	Blank(s)	Blank(s)	Blank(s)	Blank(s)	Blank(s)	Blank(s)	Complete dates are available and there are more than 0 days of survival	Alive or dead of other cause	Alive or dead due to cancer	Active follow-up	One primary only	8070	Moderately differentiated; Grade II	Blank(s)	Radiation after surgery	No/Unknown	Combination of beam with implants or isotopes	Surgery performed	C53.9-Cervix uteri	Alive	0041	4056	2198	627	1226	3398	8070	Central counties of metropolitan areas ge 1 million pop	41	1989	36	White	C53.9-Cervix uteri	1	0	0	0
Rural	Yes	Endometrial cancer	87	White	Female	1989	Widowed	Hospital inpatient/outpatient or clinic	01224742	Blank(s)	03836	Counties in metropolitan areas ge 1 million pop	Blank(s)	Blank(s)	Blank(s)	Blank(s)	Blank(s)	Blank(s)	Complete dates are available and there are more than 0 days of survival	Alive or dead of other cause	Dead (attributable to causes other than this cancer dx)	Active follow-up	One primary only	8140	Moderately differentiated; Grade II	Blank(s)	No radiation and/or cancer-directed surgery	No/Unknown	None/Unknown	Surgery performed	C54.9-Corpus uteri	Dead	0025	5165	1353	500	345	1332	8140	Central counties of metropolitan areas ge 1 million pop	25	1989	87	White	C54.9-Corpus uteri	1	0	2	1
Rural	Yes	Endometrial cancer	49	White	Female	1988	Divorced	Hospital inpatient/outpatient or clinic	01224744	Blank(s)	04080	Counties in metropolitan areas ge 1 million pop	Blank(s)	Blank(s)	Blank(s)	Blank(s)	Blank(s)	Blank(s)	Complete dates are available and there are more than 0 days of survival	Alive or dead of other cause	Alive or dead due to cancer	Active follow-up	One primary only	8140	Well differentiated; Grade I	Blank(s)	No radiation and/or cancer-directed surgery	No/Unknown	None/Unknown	Surgery performed	C54.9-Corpus uteri	Alive	0347	4504	1856	607	598	1801	8140	Central counties of metropolitan areas ge 1 million pop	347	1988	49	White	C54.9-Corpus uteri	1	0	0	0
Rural	Yes	Ovarian cancer	71	White	Female	1988	Married (including common law)	Hospital inpatient/outpatient or clinic	01224812	Blank(s)	05397	Counties in metropolitan areas ge 1 million pop	Blank(s)	Blank(s)	Blank(s)	Blank(s)	Blank(s)	Blank(s)	Complete dates are available and there are more than 0 days of survival	Dead (attributable to this cancer dx)	Alive or dead due to cancer	Active follow-up	One primary only	8140	Poorly differentiated; Grade III	Blank(s)	No radiation and/or cancer-directed surgery	Yes	None/Unknown	Surgery performed	C56.9-Ovary	Dead	0025	5916	805	340	258	1325	8140	Central counties of metropolitan areas ge 1 million pop	25	1988	71	White	C56.9-Ovary	1	0	1	1
Rural	Yes	Cervical cancer	43	White	Female	1989	Divorced	Hospital inpatient/outpatient or clinic	01224833	Blank(s)	04080	Counties in metropolitan areas ge 1 million pop	Blank(s)	Blank(s)	Blank(s)	Blank(s)	Blank(s)	Blank(s)	Complete dates are available and there are more than 0 days of survival	Alive or dead of other cause	Dead (attributable to causes other than this cancer dx)	Active follow-up	One primary only	8070	Moderately differentiated; Grade II	Blank(s)	No radiation and/or cancer-directed surgery	No/Unknown	None/Unknown	Surgery performed	C53.9-Cervix uteri	Dead	0167	4504	1856	607	598	1801	8070	Central counties of metropolitan areas ge 1 million pop	167	1989	43	White	C53.9-Cervix uteri	1	0	2	1
Rural	Not Performed	Cervical cancer	62	White	Female	1989	Widowed	Hospital inpatient/outpatient or clinic	01224876	Blank(s)	05137	Counties in metropolitan areas ge 1 million pop	Blank(s)	Blank(s)	Blank(s)	Blank(s)	Blank(s)	Blank(s)	Complete dates are available and there are more than 0 days of survival	Dead (attributable to this cancer dx)	Alive or dead due to cancer	Active follow-up	One primary only	8560	Poorly differentiated; Grade III	Blank(s)	No radiation and/or cancer-directed surgery	No/Unknown	Beam radiation	Not recommended	C53.9-Cervix uteri	Dead	0002	4056	2198	627	1226	3398	8560	Central counties of metropolitan areas ge 1 million pop	2	1989	62	White	C53.9-Cervix uteri	1	0	1	1
Rural	Yes	Endometrial cancer	65	Black	Female	1990	Widowed	Hospital inpatient/outpatient or clinic	01224991	Blank(s)	04080	Counties in metropolitan areas ge 1 million pop	Blank(s)	Blank(s)	Blank(s)	Blank(s)	Blank(s)	Blank(s)	Complete dates are available and there are more than 0 days of survival	Alive or dead of other cause	Dead (attributable to causes other than this cancer dx)	Active follow-up	One primary only	8140	Poorly differentiated; Grade III	Blank(s)	Radiation after surgery	No/Unknown	Combination of beam with implants or isotopes	Surgery performed	C54.9-Corpus uteri	Dead	0037	4504	1856	607	598	1801	8140	Central counties of metropolitan areas ge 1 million pop	37	1990	65	Black	C54.9-Corpus uteri	1	0	2	1
Rural	Yes	Ovarian cancer	82	White	Female	1989	Single (never married)	Hospital inpatient/outpatient or clinic	01225067	Blank(s)	05137	Counties in metropolitan areas ge 1 million pop	Blank(s)	Blank(s)	Blank(s)	Blank(s)	Blank(s)	Blank(s)	Complete dates are available and there are more than 0 days of survival	Dead (attributable to this cancer dx)	Alive or dead due to cancer	Active follow-up	One primary only	8260	Poorly differentiated; Grade III	Blank(s)	No radiation and/or cancer-directed surgery	Yes	None/Unknown	Surgery performed	C56.9-Ovary	Dead	0008	4056	2198	627	1226	3398	8260	Central counties of metropolitan areas ge 1 million pop	8	1989	82	White	C56.9-Ovary	1	0	1	1
Rural	Yes	Endometrial cancer	75	White	Female	1991	Married (including common law)	Hospital inpatient/outpatient or clinic	01225206	Blank(s)	03836	Counties in metropolitan areas ge 1 million pop	Blank(s)	Blank(s)	Blank(s)	Blank(s)	Blank(s)	Blank(s)	Complete dates are available and there are more than 0 days of survival	Alive or dead of other cause	Dead (attributable to causes other than this cancer dx)	Active follow-up	One primary only	8140	Well differentiated; Grade I	Blank(s)	No radiation and/or cancer-directed surgery	No/Unknown	None/Unknown	Surgery performed	C54.9-Corpus uteri	Dead	0296	5165	1353	500	345	1332	8140	Central counties of metropolitan areas ge 1 million pop	296	1991	75	White	C54.9-Corpus uteri	1	0	2	1
Rural	Yes	Endometrial cancer	50	White	Female	1991	Married (including common law)	Hospital inpatient/outpatient or clinic	01225298	Blank(s)	03836	Counties in metropolitan areas ge 1 million pop	Blank(s)	Blank(s)	Blank(s)	Blank(s)	Blank(s)	Blank(s)	Complete dates are available and there are more than 0 days of survival	Alive or dead of other cause	Dead (attributable to causes other than this cancer dx)	Active follow-up	One primary only	8140	Well differentiated; Grade I	Blank(s)	No radiation and/or cancer-directed surgery	No/Unknown	None/Unknown	Surgery performed	C54.9-Corpus uteri	Dead	0302	5165	1353	500	345	1332	8140	Central counties of metropolitan areas ge 1 million pop	302	1991	50	White	C54.9-Corpus uteri	1	0	2	1
Rural	Yes	Endometrial cancer	64	White	Female	1989	Widowed	Hospital inpatient/outpatient or clinic	01225604	Blank(s)	03836	Counties in metropolitan areas ge 1 million pop	Blank(s)	Blank(s)	Blank(s)	Blank(s)	Blank(s)	Blank(s)	Complete dates are available and there are more than 0 days of survival	Alive or dead of other cause	Dead (attributable to causes other than this cancer dx)	Active follow-up	One primary only	8460	Poorly differentiated; Grade III	Blank(s)	No radiation and/or cancer-directed surgery	No/Unknown	None/Unknown	Surgery performed	C54.9-Corpus uteri	Dead	0240	5165	1353	500	345	1332	8460	Central counties of metropolitan areas ge 1 million pop	240	1989	64	White	C54.9-Corpus uteri	1	0	2	1
Rural	Yes	Endometrial cancer	81	White	Female	1989	Married (including common law)	Hospital inpatient/outpatient or clinic	01225630	Blank(s)	03836	Counties in metropolitan areas ge 1 million pop	Blank(s)	Blank(s)	Blank(s)	Blank(s)	Blank(s)	Blank(s)	Complete dates are available and there are more than 0 days of survival	Alive or dead of other cause	Dead (attributable to causes other than this cancer dx)	Active follow-up	One primary only	8140	Poorly differentiated; Grade III	Blank(s)	No radiation and/or cancer-directed surgery	No/Unknown	None/Unknown	Surgery performed	C54.9-Corpus uteri	Dead	0105	5165	1353	500	345	1332	8140	Central counties of metropolitan areas ge 1 million pop	105	1989	81	White	C54.9-Corpus uteri	1	0	2	1
Rural	Yes	Ovarian cancer	20	White	Female	1989	Single (never married)	Hospital inpatient/outpatient or clinic	01225646	Blank(s)	03836	Counties in metropolitan areas ge 1 million pop	Blank(s)	Blank(s)	Blank(s)	Blank(s)	Blank(s)	Blank(s)	Complete dates are available and there are more than 0 days of survival	Dead (attributable to this cancer dx)	Alive or dead due to cancer	Active follow-up	One primary only	9687	Undifferentiated; anaplastic; Grade IV	Blank(s)	No radiation and/or cancer-directed surgery	Yes	None/Unknown	Surgery performed	C56.9-Ovary	Dead	0011	5165	1353	500	345	1332	9687	Central counties of metropolitan areas ge 1 million pop	11	1989	20	White	C56.9-Ovary	1	0	1	1
Rural	Yes	Endometrial cancer	68	White	Female	1989	Widowed	Hospital inpatient/outpatient or clinic	01225727	Blank(s)	04390	Counties in metropolitan areas ge 1 million pop	Blank(s)	Blank(s)	Blank(s)	Blank(s)	Blank(s)	Blank(s)	Complete dates are available and there are more than 0 days of survival	Alive or dead of other cause	Dead (attributable to causes other than this cancer dx)	Active follow-up	One primary only	8140	Well differentiated; Grade I	Blank(s)	No radiation and/or cancer-directed surgery	No/Unknown	None/Unknown	Surgery performed	C54.9-Corpus uteri	Dead	0136	5343	1589	420	613	2536	8140	Central counties of metropolitan areas ge 1 million pop	136	1989	68	White	C54.9-Corpus uteri	1	0	2	1
Rural	Recommended but not performed	Endometrial cancer	38	Filipino	Female	1988	Married (including common law)	Hospital inpatient/outpatient or clinic	01225756	Blank(s)	04080	Counties in metropolitan areas ge 1 million pop	Blank(s)	Blank(s)	Blank(s)	Blank(s)	Blank(s)	Blank(s)	Complete dates are available and there are more than 0 days of survival	Alive or dead of other cause	Alive or dead due to cancer	Active follow-up	One primary only	8140	Well differentiated; Grade I	Blank(s)	No radiation and/or cancer-directed surgery	No/Unknown	None/Unknown	Recommended but not performed, patient refused	C54.9-Corpus uteri	Alive	0339	4504	1856	607	598	1801	8140	Central counties of metropolitan areas ge 1 million pop	339	1988	38	Other	C54.9-Corpus uteri	1	0	0	0
Rural	Yes	Endometrial cancer	62	White	Female	1990	Married (including common law)	Hospital inpatient/outpatient or clinic	01225769	Blank(s)	04080	Counties in metropolitan areas ge 1 million pop	Blank(s)	Blank(s)	Blank(s)	Blank(s)	Blank(s)	Blank(s)	Complete dates are available and there are more than 0 days of survival	Alive or dead of other cause	Alive or dead due to cancer	Active follow-up	One primary only	8140	Moderately differentiated; Grade II	Blank(s)	No radiation and/or cancer-directed surgery	No/Unknown	None/Unknown	Surgery performed	C54.9-Corpus uteri	Alive	0316	4504	1856	607	598	1801	8140	Central counties of metropolitan areas ge 1 million pop	316	1990	62	White	C54.9-Corpus uteri	1	0	0	0
Rural	Yes	Endometrial cancer	82	White	Female	1991	Widowed	Hospital inpatient/outpatient or clinic	01225898	Blank(s)	04080	Counties in metropolitan areas ge 1 million pop	Blank(s)	Blank(s)	Blank(s)	Blank(s)	Blank(s)	Blank(s)	Complete dates are available and there are more than 0 days of survival	Alive or dead of other cause	Dead (attributable to causes other than this cancer dx)	Active follow-up	One primary only	8140	Poorly differentiated; Grade III	Blank(s)	No radiation and/or cancer-directed surgery	No/Unknown	None/Unknown	Surgery performed	C54.9-Corpus uteri	Dead	0171	4504	1856	607	598	1801	8140	Central counties of metropolitan areas ge 1 million pop	171	1991	82	White	C54.9-Corpus uteri	1	0	2	1
Rural	Yes	Cervical cancer	33	White	Female	1988	Married (including common law)	Hospital inpatient/outpatient or clinic	01225901	Blank(s)	03836	Counties in metropolitan areas ge 1 million pop	Blank(s)	Blank(s)	Blank(s)	Blank(s)	Blank(s)	Blank(s)	Complete dates are available and there are more than 0 days of survival	Alive or dead of other cause	Alive or dead due to cancer	Active follow-up	One primary only	8010	Moderately differentiated; Grade II	Blank(s)	No radiation and/or cancer-directed surgery	No/Unknown	None/Unknown	Surgery performed	C53.1-Exocervix	Alive	0347	5165	1353	500	345	1332	8010	Central counties of metropolitan areas ge 1 million pop	347	1988	33	White	C53.1-Exocervix	1	0	0	0
Rural	Yes	Endometrial cancer	51	White	Female	1990	Single (never married)	Hospital inpatient/outpatient or clinic	01226067	Blank(s)	05137	Counties in metropolitan areas ge 1 million pop	Blank(s)	Blank(s)	Blank(s)	Blank(s)	Blank(s)	Blank(s)	Complete dates are available and there are more than 0 days of survival	Alive or dead of other cause	Dead (attributable to causes other than this cancer dx)	Active follow-up	One primary only	8140	Well differentiated; Grade I	Blank(s)	No radiation and/or cancer-directed surgery	No/Unknown	None/Unknown	Surgery performed	C54.9-Corpus uteri	Dead	0316	4056	2198	627	1226	3398	8140	Central counties of metropolitan areas ge 1 million pop	316	1990	51	White	C54.9-Corpus uteri	1	0	2	1
Rural	Yes	Endometrial cancer	65	Black	Female	1989	Married (including common law)	Hospital inpatient/outpatient or clinic	01226084	Blank(s)	04080	Counties in metropolitan areas ge 1 million pop	Blank(s)	Blank(s)	Blank(s)	Blank(s)	Blank(s)	Blank(s)	Complete dates are available and there are more than 0 days of survival	Alive or dead of other cause	Dead (attributable to causes other than this cancer dx)	Active follow-up	One primary only	8140	Poorly differentiated; Grade III	Blank(s)	Radiation after surgery	No/Unknown	Beam radiation	Surgery performed	C54.9-Corpus uteri	Dead	0216	4504	1856	607	598	1801	8140	Central counties of metropolitan areas ge 1 million pop	216	1989	65	Black	C54.9-Corpus uteri	1	0	2	1
Rural	Yes	Ovarian cancer	69	White	Female	1988	Widowed	Hospital inpatient/outpatient or clinic	01226107	Blank(s)	05397	Counties in metropolitan areas ge 1 million pop	Blank(s)	Blank(s)	Blank(s)	Blank(s)	Blank(s)	Blank(s)	Complete dates are available and there are more than 0 days of survival	Dead (attributable to this cancer dx)	Alive or dead due to cancer	Active follow-up	One primary only	8441	Moderately differentiated; Grade II	Blank(s)	No radiation and/or cancer-directed surgery	No/Unknown	None/Unknown	Surgery performed	C56.9-Ovary	Dead	0114	5916	805	340	258	1325	8441	Central counties of metropolitan areas ge 1 million pop	114	1988	69	White	C56.9-Ovary	1	0	1	1
Rural	Yes	Endometrial cancer	62	White	Female	1989	Divorced	Hospital inpatient/outpatient or clinic	01226150	Blank(s)	05397	Counties in metropolitan areas ge 1 million pop	Blank(s)	Blank(s)	Blank(s)	Blank(s)	Blank(s)	Blank(s)	Complete dates are available and there are more than 0 days of survival	Alive or dead of other cause	Dead (attributable to causes other than this cancer dx)	Active follow-up	One primary only	8140	Poorly differentiated; Grade III	Blank(s)	Radiation after surgery	No/Unknown	Beam radiation	Surgery performed	C54.9-Corpus uteri	Dead	0329	5916	805	340	258	1325	8140	Central counties of metropolitan areas ge 1 million pop	329	1989	62	White	C54.9-Corpus uteri	1	0	2	1
Rural	Yes	Ovarian cancer	77	Black	Female	1989	Widowed	Hospital inpatient/outpatient or clinic	01226182	Blank(s)	04080	Counties in metropolitan areas ge 1 million pop	Blank(s)	Blank(s)	Blank(s)	Blank(s)	Blank(s)	Blank(s)	Complete dates are available and there are more than 0 days of survival	Dead (attributable to this cancer dx)	Alive or dead due to cancer	Active follow-up	One primary only	8140	Poorly differentiated; Grade III	Blank(s)	No radiation and/or cancer-directed surgery	Yes	None/Unknown	Surgery performed	C56.9-Ovary	Dead	0023	4504	1856	607	598	1801	8140	Central counties of metropolitan areas ge 1 million pop	23	1989	77	Black	C56.9-Ovary	1	0	1	1
Rural	Yes	Endometrial cancer	76	White	Female	1988	Widowed	Hospital inpatient/outpatient or clinic	01226261	Blank(s)	04390	Counties in metropolitan areas ge 1 million pop	Blank(s)	Blank(s)	Blank(s)	Blank(s)	Blank(s)	Blank(s)	Complete dates are available and there are more than 0 days of survival	Alive or dead of other cause	Dead (attributable to causes other than this cancer dx)	Active follow-up	One primary only	8140	Moderately differentiated; Grade II	Blank(s)	No radiation and/or cancer-directed surgery	No/Unknown	None/Unknown	Surgery performed	C54.9-Corpus uteri	Dead	0156	5343	1589	420	613	2536	8140	Central counties of metropolitan areas ge 1 million pop	156	1988	76	White	C54.9-Corpus uteri	1	0	2	1
Rural	Yes	Endometrial cancer	49	White	Female	1991	Single (never married)	Hospital inpatient/outpatient or clinic	01226329	Blank(s)	03836	Counties in metropolitan areas ge 1 million pop	Blank(s)	Blank(s)	Blank(s)	Blank(s)	Blank(s)	Blank(s)	Complete dates are available and there are more than 0 days of survival	Alive or dead of other cause	Dead (attributable to causes other than this cancer dx)	Active follow-up	One primary only	8380	Moderately differentiated; Grade II	Blank(s)	Radiation after surgery	Yes	Beam radiation	Surgery performed	C54.9-Corpus uteri	Dead	0193	5165	1353	500	345	1332	8380	Central counties of metropolitan areas ge 1 million pop	193	1991	49	White	C54.9-Corpus uteri	1	0	2	1
Rural	Yes	Endometrial cancer	85	White	Female	1989	Widowed	Hospital inpatient/outpatient or clinic	01226533	Blank(s)	04080	Counties in metropolitan areas ge 1 million pop	Blank(s)	Blank(s)	Blank(s)	Blank(s)	Blank(s)	Blank(s)	Complete dates are available and there are more than 0 days of survival	Alive or dead of other cause	Dead (attributable to causes other than this cancer dx)	Active follow-up	One primary only	8140	Poorly differentiated; Grade III	Blank(s)	Radiation after surgery	No/Unknown	Beam radiation	Surgery performed	C54.9-Corpus uteri	Dead	0031	4504	1856	607	598	1801	8140	Central counties of metropolitan areas ge 1 million pop	31	1989	85	White	C54.9-Corpus uteri	1	0	2	1
Rural	Not Performed	Cervical cancer	67	White	Female	1989	Widowed	Hospital inpatient/outpatient or clinic	01226617	Blank(s)	04080	Counties in metropolitan areas ge 1 million pop	Blank(s)	Blank(s)	Blank(s)	Blank(s)	Blank(s)	Blank(s)	Complete dates are available and there are more than 0 days of survival	Dead (attributable to this cancer dx)	Alive or dead due to cancer	Active follow-up	One primary only	8072	Poorly differentiated; Grade III	Blank(s)	No radiation and/or cancer-directed surgery	No/Unknown	Beam radiation	Not recommended	C53.9-Cervix uteri	Dead	0013	4504	1856	607	598	1801	8072	Central counties of metropolitan areas ge 1 million pop	13	1989	67	White	C53.9-Cervix uteri	1	0	1	1
Rural	Yes	Vulvar cancer	72	Chinese	Female	1988	Widowed	Hospital inpatient/outpatient or clinic	01226647	Blank(s)	04080	Counties in metropolitan areas ge 1 million pop	Blank(s)	Blank(s)	Blank(s)	Blank(s)	Blank(s)	Blank(s)	Complete dates are available and there are more than 0 days of survival	Alive or dead of other cause	Dead (attributable to causes other than this cancer dx)	Active follow-up	One primary only	8070	Moderately differentiated; Grade II	Blank(s)	No radiation and/or cancer-directed surgery	No/Unknown	None/Unknown	Surgery performed	C51.9-Vulva, NOS	Dead	0238	4504	1856	607	598	1801	8070	Central counties of metropolitan areas ge 1 million pop	238	1988	72	Other	C51.9-Vulva, NOS	1	0	2	1
Rural	Yes	Endometrial cancer	64	Black	Female	1990	Married (including common law)	Hospital inpatient/outpatient or clinic	01226685	Blank(s)	03836	Counties in metropolitan areas ge 1 million pop	Blank(s)	Blank(s)	Blank(s)	Blank(s)	Blank(s)	Blank(s)	Complete dates are available and there are more than 0 days of survival	Dead (attributable to this cancer dx)	Alive or dead due to cancer	Active follow-up	One primary only	8380	Undifferentiated; anaplastic; Grade IV	Blank(s)	Radiation after surgery	No/Unknown	Beam radiation	Surgery performed	C54.9-Corpus uteri	Dead	0058	5165	1353	500	345	1332	8380	Central counties of metropolitan areas ge 1 million pop	58	1990	64	Black	C54.9-Corpus uteri	1	0	1	1
Rural	Yes	Ovarian cancer	64	White	Female	1989	Widowed	Hospital inpatient/outpatient or clinic	01226794	Blank(s)	03836	Counties in metropolitan areas ge 1 million pop	Blank(s)	Blank(s)	Blank(s)	Blank(s)	Blank(s)	Blank(s)	Complete dates are available and there are more than 0 days of survival	Dead (attributable to this cancer dx)	Alive or dead due to cancer	Active follow-up	One primary only	8140	Poorly differentiated; Grade III	Blank(s)	No radiation and/or cancer-directed surgery	No/Unknown	None/Unknown	Surgery performed	C56.9-Ovary	Dead	0005	5165	1353	500	345	1332	8140	Central counties of metropolitan areas ge 1 million pop	5	1989	64	White	C56.9-Ovary	1	0	1	1
Rural	Yes	Endometrial cancer	54	Thai (1994+)	Female	1990	Divorced	Hospital inpatient/outpatient or clinic	01226889	Blank(s)	05137	Counties in metropolitan areas ge 1 million pop	Blank(s)	Blank(s)	Blank(s)	Blank(s)	Blank(s)	Blank(s)	Complete dates are available and there are more than 0 days of survival	Alive or dead of other cause	Alive or dead due to cancer	Active follow-up	One primary only	8140	Poorly differentiated; Grade III	Blank(s)	No radiation and/or cancer-directed surgery	No/Unknown	None/Unknown	Surgery performed	C54.9-Corpus uteri	Alive	0010	4056	2198	627	1226	3398	8140	Central counties of metropolitan areas ge 1 million pop	10	1990	54	Other	C54.9-Corpus uteri	1	0	0	0
Rural	Yes	Ovarian cancer	45	White	Female	1991	Married (including common law)	Hospital inpatient/outpatient or clinic	01226933	Blank(s)	03836	Counties in metropolitan areas ge 1 million pop	Blank(s)	Blank(s)	Blank(s)	Blank(s)	Blank(s)	Blank(s)	Complete dates are available and there are more than 0 days of survival	Dead (attributable to this cancer dx)	Alive or dead due to cancer	Active follow-up	One primary only	8461	Moderately differentiated; Grade II	Blank(s)	No radiation and/or cancer-directed surgery	Yes	None/Unknown	Surgery performed	C56.9-Ovary	Dead	0081	5165	1353	500	345	1332	8461	Central counties of metropolitan areas ge 1 million pop	81	1991	45	White	C56.9-Ovary	1	0	1	1
Rural	Yes	Ovarian cancer	66	White	Female	1989	Married (including common law)	Hospital inpatient/outpatient or clinic	01226934	Blank(s)	03836	Counties in metropolitan areas ge 1 million pop	Blank(s)	Blank(s)	Blank(s)	Blank(s)	Blank(s)	Blank(s)	Complete dates are available and there are more than 0 days of survival	Dead (attributable to this cancer dx)	Alive or dead due to cancer	Active follow-up	One primary only	8460	Poorly differentiated; Grade III	Blank(s)	No radiation and/or cancer-directed surgery	Yes	None/Unknown	Surgery performed	C56.9-Ovary	Dead	0011	5165	1353	500	345	1332	8460	Central counties of metropolitan areas ge 1 million pop	11	1989	66	White	C56.9-Ovary	1	0	1	1
Rural	Recommended but not performed	Endometrial cancer	73	Black	Female	1991	Widowed	Hospital inpatient/outpatient or clinic	01227122	Blank(s)	03836	Counties in metropolitan areas ge 1 million pop	Blank(s)	Blank(s)	Blank(s)	Blank(s)	Blank(s)	Blank(s)	Complete dates are available and there are more than 0 days of survival	Dead (attributable to this cancer dx)	Alive or dead due to cancer	Active follow-up	One primary only	8140	Poorly differentiated; Grade III	Blank(s)	No radiation and/or cancer-directed surgery	Yes	Combination of beam with implants or isotopes	Recommended but not performed, patient refused	C54.9-Corpus uteri	Dead	0006	5165	1353	500	345	1332	8140	Central counties of metropolitan areas ge 1 million pop	6	1991	73	Black	C54.9-Corpus uteri	1	0	1	1
Rural	Yes	Endometrial cancer	70	White	Female	1990	Married (including common law)	Hospital inpatient/outpatient or clinic	01227134	Blank(s)	04390	Counties in metropolitan areas ge 1 million pop	Blank(s)	Blank(s)	Blank(s)	Blank(s)	Blank(s)	Blank(s)	Complete dates are available and there are more than 0 days of survival	Alive or dead of other cause	Dead (attributable to causes other than this cancer dx)	Active follow-up	One primary only	8140	Moderately differentiated; Grade II	Blank(s)	Radiation after surgery	No/Unknown	Beam radiation	Surgery performed	C54.9-Corpus uteri	Dead	0084	5343	1589	420	613	2536	8140	Central counties of metropolitan areas ge 1 million pop	84	1990	70	White	C54.9-Corpus uteri	1	0	2	1
Rural	Not Performed	Cervical cancer	67	Japanese	Female	1991	Married (including common law)	Hospital inpatient/outpatient or clinic	01227177	Blank(s)	05137	Counties in metropolitan areas ge 1 million pop	Blank(s)	Blank(s)	Blank(s)	Blank(s)	Blank(s)	Blank(s)	Complete dates are available and there are more than 0 days of survival	Dead (attributable to this cancer dx)	Alive or dead due to cancer	Active follow-up	One primary only	8072	Poorly differentiated; Grade III	Blank(s)	No radiation and/or cancer-directed surgery	No/Unknown	Beam radiation	Not recommended	C53.9-Cervix uteri	Dead	0019	4056	2198	627	1226	3398	8072	Central counties of metropolitan areas ge 1 million pop	19	1991	67	Other	C53.9-Cervix uteri	1	0	1	1
Rural	Yes	Ovarian cancer	51	White	Female	1989	Married (including common law)	Hospital inpatient/outpatient or clinic	01227300	Blank(s)	03836	Counties in metropolitan areas ge 1 million pop	Blank(s)	Blank(s)	Blank(s)	Blank(s)	Blank(s)	Blank(s)	Complete dates are available and there are more than 0 days of survival	Dead (attributable to this cancer dx)	Alive or dead due to cancer	Active follow-up	One primary only	8461	Poorly differentiated; Grade III	Blank(s)	No radiation and/or cancer-directed surgery	Yes	None/Unknown	Surgery performed	C56.9-Ovary	Dead	0030	5165	1353	500	345	1332	8461	Central counties of metropolitan areas ge 1 million pop	30	1989	51	White	C56.9-Ovary	1	0	1	1
Rural	Yes	Cervical cancer	44	Chinese	Female	1988	Divorced	Hospital inpatient/outpatient or clinic	01227327	Blank(s)	04080	Counties in metropolitan areas ge 1 million pop	Blank(s)	Blank(s)	Blank(s)	Blank(s)	Blank(s)	Blank(s)	Complete dates are available and there are more than 0 days of survival	Alive or dead of other cause	Alive or dead due to cancer	Active follow-up	One primary only	8070	Moderately differentiated; Grade II	Blank(s)	No radiation and/or cancer-directed surgery	No/Unknown	None/Unknown	Surgery performed	C53.9-Cervix uteri	Alive	0343	4504	1856	607	598	1801	8070	Central counties of metropolitan areas ge 1 million pop	343	1988	44	Other	C53.9-Cervix uteri	1	0	0	0
Rural	Yes	Ovarian cancer	62	White	Female	1991	Married (including common law)	Hospital inpatient/outpatient or clinic	01227340	Blank(s)	03836	Counties in metropolitan areas ge 1 million pop	Blank(s)	Blank(s)	Blank(s)	Blank(s)	Blank(s)	Blank(s)	Complete dates are available and there are more than 0 days of survival	Alive or dead of other cause	Dead (attributable to causes other than this cancer dx)	Active follow-up	One primary only	8441	Poorly differentiated; Grade III	Blank(s)	No radiation and/or cancer-directed surgery	Yes	None/Unknown	Surgery performed	C56.9-Ovary	Dead	0008	5165	1353	500	345	1332	8441	Central counties of metropolitan areas ge 1 million pop	8	1991	62	White	C56.9-Ovary	1	0	2	1
Rural	Yes	Ovarian cancer	57	White	Female	1990	Divorced	Hospital inpatient/outpatient or clinic	01227379	Blank(s)	04080	Counties in metropolitan areas ge 1 million pop	Blank(s)	Blank(s)	Blank(s)	Blank(s)	Blank(s)	Blank(s)	Complete dates are available and there are more than 0 days of survival	Alive or dead of other cause	Dead (attributable to causes other than this cancer dx)	Active follow-up	One primary only	8010	Poorly differentiated; Grade III	Blank(s)	No radiation and/or cancer-directed surgery	No/Unknown	None/Unknown	Surgery performed	C56.9-Ovary	Dead	0027	4504	1856	607	598	1801	8010	Central counties of metropolitan areas ge 1 million pop	27	1990	57	White	C56.9-Ovary	1	0	2	1
Rural	Yes	Endometrial cancer	51	White	Female	1991	Married (including common law)	Hospital inpatient/outpatient or clinic	01227422	Blank(s)	03836	Counties in metropolitan areas ge 1 million pop	Blank(s)	Blank(s)	Blank(s)	Blank(s)	Blank(s)	Blank(s)	Complete dates are available and there are more than 0 days of survival	Alive or dead of other cause	Alive or dead due to cancer	Active follow-up	One primary only	8140	Well differentiated; Grade I	Blank(s)	No radiation and/or cancer-directed surgery	No/Unknown	None/Unknown	Surgery performed	C54.9-Corpus uteri	Alive	0311	5165	1353	500	345	1332	8140	Central counties of metropolitan areas ge 1 million pop	311	1991	51	White	C54.9-Corpus uteri	1	0	0	0
Rural	Yes	Endometrial cancer	53	White	Female	1989	Married (including common law)	Hospital inpatient/outpatient or clinic	01227558	Blank(s)	04390	Counties in metropolitan areas ge 1 million pop	Blank(s)	Blank(s)	Blank(s)	Blank(s)	Blank(s)	Blank(s)	Complete dates are available and there are more than 0 days of survival	Alive or dead of other cause	Alive or dead due to cancer	Active follow-up	One primary only	8570	Moderately differentiated; Grade II	Blank(s)	Radiation after surgery	No/Unknown	Beam radiation	Surgery performed	C54.9-Corpus uteri	Alive	0329	5343	1589	420	613	2536	8570	Central counties of metropolitan areas ge 1 million pop	329	1989	53	White	C54.9-Corpus uteri	1	0	0	0
Rural	Not Performed	Cervical cancer	81	White	Female	1990	Widowed	Hospital inpatient/outpatient or clinic	01227606	Blank(s)	04080	Counties in metropolitan areas ge 1 million pop	Blank(s)	Blank(s)	Blank(s)	Blank(s)	Blank(s)	Blank(s)	Complete dates are available and there are more than 0 days of survival	Alive or dead of other cause	Dead (attributable to causes other than this cancer dx)	Active follow-up	One primary only	8070	Well differentiated; Grade I	Blank(s)	No radiation and/or cancer-directed surgery	No/Unknown	Combination of beam with implants or isotopes	Not recommended	C53.9-Cervix uteri	Dead	0158	4504	1856	607	598	1801	8070	Central counties of metropolitan areas ge 1 million pop	158	1990	81	White	C53.9-Cervix uteri	1	0	2	1
Rural	Yes	Endometrial cancer	27	White	Female	1990	Married (including common law)	Hospital inpatient/outpatient or clinic	01227715	Blank(s)	04080	Counties in metropolitan areas ge 1 million pop	Blank(s)	Blank(s)	Blank(s)	Blank(s)	Blank(s)	Blank(s)	Complete dates are available and there are more than 0 days of survival	Alive or dead of other cause	Dead (attributable to causes other than this cancer dx)	Active follow-up	One primary only	8140	Well differentiated; Grade I	Blank(s)	No radiation and/or cancer-directed surgery	No/Unknown	None/Unknown	Surgery performed	C54.9-Corpus uteri	Dead	0200	4504	1856	607	598	1801	8140	Central counties of metropolitan areas ge 1 million pop	200	1990	27	White	C54.9-Corpus uteri	1	0	2	1
Rural	Yes	Endometrial cancer	64	White	Female	1991	Widowed	Hospital inpatient/outpatient or clinic	01227899	Blank(s)	03836	Counties in metropolitan areas ge 1 million pop	Blank(s)	Blank(s)	Blank(s)	Blank(s)	Blank(s)	Blank(s)	Complete dates are available and there are more than 0 days of survival	Alive or dead of other cause	Alive or dead due to cancer	Active follow-up	One primary only	8140	Moderately differentiated; Grade II	Blank(s)	Radiation after surgery	No/Unknown	Radioactive implants (includes brachytherapy) (1988+)	Surgery performed	C54.9-Corpus uteri	Alive	0300	5165	1353	500	345	1332	8140	Central counties of metropolitan areas ge 1 million pop	300	1991	64	White	C54.9-Corpus uteri	1	0	0	0
Rural	Yes	Endometrial cancer	52	White	Female	1991	Married (including common law)	Hospital inpatient/outpatient or clinic	01227937	Blank(s)	03836	Counties in metropolitan areas ge 1 million pop	Blank(s)	Blank(s)	Blank(s)	Blank(s)	Blank(s)	Blank(s)	Complete dates are available and there are more than 0 days of survival	Alive or dead of other cause	Alive or dead due to cancer	Active follow-up	One primary only	8140	Moderately differentiated; Grade II	Blank(s)	No radiation and/or cancer-directed surgery	No/Unknown	None/Unknown	Surgery performed	C54.9-Corpus uteri	Alive	0303	5165	1353	500	345	1332	8140	Central counties of metropolitan areas ge 1 million pop	303	1991	52	White	C54.9-Corpus uteri	1	0	0	0
Rural	Yes	Endometrial cancer	71	White	Female	1989	Widowed	Hospital inpatient/outpatient or clinic	01228326	Blank(s)	04390	Counties in metropolitan areas ge 1 million pop	Blank(s)	Blank(s)	Blank(s)	Blank(s)	Blank(s)	Blank(s)	Complete dates are available and there are more than 0 days of survival	Alive or dead of other cause	Dead (attributable to causes other than this cancer dx)	Active follow-up	One primary only	8140	Poorly differentiated; Grade III	Blank(s)	No radiation and/or cancer-directed surgery	No/Unknown	None/Unknown	Surgery performed	C54.9-Corpus uteri	Dead	0104	5343	1589	420	613	2536	8140	Central counties of metropolitan areas ge 1 million pop	104	1989	71	White	C54.9-Corpus uteri	1	0	2	1
Rural	Yes	Endometrial cancer	78	White	Female	1988	Married (including common law)	Hospital inpatient/outpatient or clinic	01228395	Blank(s)	04080	Counties in metropolitan areas ge 1 million pop	Blank(s)	Blank(s)	Blank(s)	Blank(s)	Blank(s)	Blank(s)	Complete dates are available and there are more than 0 days of survival	Alive or dead of other cause	Dead (attributable to causes other than this cancer dx)	Active follow-up	One primary only	8140	Moderately differentiated; Grade II	Blank(s)	No radiation and/or cancer-directed surgery	No/Unknown	None/Unknown	Surgery performed	C54.9-Corpus uteri	Dead	0209	4504	1856	607	598	1801	8140	Central counties of metropolitan areas ge 1 million pop	209	1988	78	White	C54.9-Corpus uteri	1	0	2	1
Rural	Yes	Endometrial cancer	72	White	Female	1990	Married (including common law)	Hospital inpatient/outpatient or clinic	01228638	Blank(s)	03836	Counties in metropolitan areas ge 1 million pop	Blank(s)	Blank(s)	Blank(s)	Blank(s)	Blank(s)	Blank(s)	Complete dates are available and there are more than 0 days of survival	Alive or dead of other cause	Dead (attributable to causes other than this cancer dx)	Active follow-up	One primary only	8140	Moderately differentiated; Grade II	Blank(s)	No radiation and/or cancer-directed surgery	No/Unknown	None/Unknown	Surgery performed	C54.9-Corpus uteri	Dead	0290	5165	1353	500	345	1332	8140	Central counties of metropolitan areas ge 1 million pop	290	1990	72	White	C54.9-Corpus uteri	1	0	2	1
Rural	Yes	Endometrial cancer	49	White	Female	1989	Single (never married)	Hospital inpatient/outpatient or clinic	01228736	Blank(s)	03836	Counties in metropolitan areas ge 1 million pop	Blank(s)	Blank(s)	Blank(s)	Blank(s)	Blank(s)	Blank(s)	Complete dates are available and there are more than 0 days of survival	Alive or dead of other cause	Alive or dead due to cancer	Active follow-up	One primary only	8140	Moderately differentiated; Grade II	Blank(s)	No radiation and/or cancer-directed surgery	No/Unknown	None/Unknown	Surgery performed	C54.9-Corpus uteri	Alive	0325	5165	1353	500	345	1332	8140	Central counties of metropolitan areas ge 1 million pop	325	1989	49	White	C54.9-Corpus uteri	1	0	0	0
Rural	Yes	Ovarian cancer	43	White	Female	1991	Divorced	Hospital inpatient/outpatient or clinic	01228747	Blank(s)	03836	Counties in metropolitan areas ge 1 million pop	Blank(s)	Blank(s)	Blank(s)	Blank(s)	Blank(s)	Blank(s)	Complete dates are available and there are more than 0 days of survival	Dead (attributable to this cancer dx)	Alive or dead due to cancer	Active follow-up	One primary only	8460	Well differentiated; Grade I	Blank(s)	No radiation and/or cancer-directed surgery	Yes	None/Unknown	Surgery performed	C56.9-Ovary	Dead	0026	5165	1353	500	345	1332	8460	Central counties of metropolitan areas ge 1 million pop	26	1991	43	White	C56.9-Ovary	1	0	1	1
Rural	Yes	Endometrial cancer	58	White	Female	1989	Married (including common law)	Hospital inpatient/outpatient or clinic	01228876	Blank(s)	04080	Counties in metropolitan areas ge 1 million pop	Blank(s)	Blank(s)	Blank(s)	Blank(s)	Blank(s)	Blank(s)	Complete dates are available and there are more than 0 days of survival	Alive or dead of other cause	Alive or dead due to cancer	Active follow-up	One primary only	8480	Well differentiated; Grade I	Blank(s)	No radiation and/or cancer-directed surgery	No/Unknown	None/Unknown	Surgery performed	C54.9-Corpus uteri	Alive	0330	4504	1856	607	598	1801	8480	Central counties of metropolitan areas ge 1 million pop	330	1989	58	White	C54.9-Corpus uteri	1	0	0	0
Rural	Yes	Ovarian cancer	73	White	Female	1989	Married (including common law)	Hospital inpatient/outpatient or clinic	01228896	Blank(s)	03836	Counties in metropolitan areas ge 1 million pop	Blank(s)	Blank(s)	Blank(s)	Blank(s)	Blank(s)	Blank(s)	Complete dates are available and there are more than 0 days of survival	Alive or dead of other cause	Dead (attributable to causes other than this cancer dx)	Active follow-up	One primary only	8441	Moderately differentiated; Grade II	Blank(s)	No radiation and/or cancer-directed surgery	Yes	None/Unknown	Surgery performed	C56.9-Ovary	Dead	0136	5165	1353	500	345	1332	8441	Central counties of metropolitan areas ge 1 million pop	136	1989	73	White	C56.9-Ovary	1	0	2	1
Rural	Yes	Cervical cancer	68	White	Female	1991	Separated	Hospital inpatient/outpatient or clinic	01228945	Blank(s)	05137	Counties in metropolitan areas ge 1 million pop	Blank(s)	Blank(s)	Blank(s)	Blank(s)	Blank(s)	Blank(s)	Complete dates are available and there are more than 0 days of survival	Alive or dead of other cause	Dead (attributable to causes other than this cancer dx)	Active follow-up	One primary only	8071	Well differentiated; Grade I	Blank(s)	Radiation after surgery	No/Unknown	Beam radiation	Surgery performed	C53.9-Cervix uteri	Dead	0165	4056	2198	627	1226	3398	8071	Central counties of metropolitan areas ge 1 million pop	165	1991	68	White	C53.9-Cervix uteri	1	0	2	1
Rural	Yes	Ovarian cancer	26	White	Female	1990	Married (including common law)	Hospital inpatient/outpatient or clinic	01229033	Blank(s)	04080	Counties in metropolitan areas ge 1 million pop	Blank(s)	Blank(s)	Blank(s)	Blank(s)	Blank(s)	Blank(s)	Complete dates are available and there are more than 0 days of survival	Alive or dead of other cause	Alive or dead due to cancer	Active follow-up	One primary only	9080	Well differentiated; Grade I	Blank(s)	No radiation and/or cancer-directed surgery	Yes	None/Unknown	Surgery performed	C56.9-Ovary	Alive	0310	4504	1856	607	598	1801	9080	Central counties of metropolitan areas ge 1 million pop	310	1990	26	White	C56.9-Ovary	1	0	0	0
Rural	Yes	Endometrial cancer	52	White	Female	1990	Married (including common law)	Hospital inpatient/outpatient or clinic	01229130	Blank(s)	05397	Counties in metropolitan areas ge 1 million pop	Blank(s)	Blank(s)	Blank(s)	Blank(s)	Blank(s)	Blank(s)	Complete dates are available and there are more than 0 days of survival	Alive or dead of other cause	Alive or dead due to cancer	Active follow-up	One primary only	8570	Well differentiated; Grade I	Blank(s)	No radiation and/or cancer-directed surgery	No/Unknown	None/Unknown	Surgery performed	C54.9-Corpus uteri	Alive	0314	5916	805	340	258	1325	8570	Central counties of metropolitan areas ge 1 million pop	314	1990	52	White	C54.9-Corpus uteri	1	0	0	0
Rural	Not Performed	Ovarian cancer	67	White	Female	1988	Married (including common law)	Hospital inpatient/outpatient or clinic	01229162	Blank(s)	04080	Counties in metropolitan areas ge 1 million pop	Blank(s)	Blank(s)	Blank(s)	Blank(s)	Blank(s)	Blank(s)	Complete dates are available and there are more than 0 days of survival	Dead (attributable to this cancer dx)	Alive or dead due to cancer	Active follow-up	One primary only	8140	Moderately differentiated; Grade II	Blank(s)	No radiation and/or cancer-directed surgery	Yes	None/Unknown	Not recommended	C56.9-Ovary	Dead	0034	4504	1856	607	598	1801	8140	Central counties of metropolitan areas ge 1 million pop	34	1988	67	White	C56.9-Ovary	1	0	1	1
Rural	Yes	Endometrial cancer	75	White	Female	1990	Married (including common law)	Hospital inpatient/outpatient or clinic	01229231	Blank(s)	04390	Counties in metropolitan areas ge 1 million pop	Blank(s)	Blank(s)	Blank(s)	Blank(s)	Blank(s)	Blank(s)	Complete dates are available and there are more than 0 days of survival	Dead (missing/unknown COD)	Dead (missing/unknown COD)	Active follow-up	One primary only	8140	Well differentiated; Grade I	Blank(s)	No radiation and/or cancer-directed surgery	No/Unknown	None/Unknown	Surgery performed	C54.9-Corpus uteri	Dead	0255	5343	1589	420	613	2536	8140	Central counties of metropolitan areas ge 1 million pop	255	1990	75	White	C54.9-Corpus uteri	1	0	2	1
Rural	Yes	Endometrial cancer	75	White	Female	1991	Married (including common law)	Hospital inpatient/outpatient or clinic	01229236	Blank(s)	05137	Counties in metropolitan areas ge 1 million pop	Blank(s)	Blank(s)	Blank(s)	Blank(s)	Blank(s)	Blank(s)	Complete dates are available and there are more than 0 days of survival	Dead (attributable to this cancer dx)	Alive or dead due to cancer	Active follow-up	One primary only	8140	Undifferentiated; anaplastic; Grade IV	Blank(s)	Radiation after surgery	No/Unknown	Beam radiation	Surgery performed	C54.9-Corpus uteri	Dead	0009	4056	2198	627	1226	3398	8140	Central counties of metropolitan areas ge 1 million pop	9	1991	75	White	C54.9-Corpus uteri	1	0	1	1
Rural	Yes	Endometrial cancer	59	White	Female	1988	Married (including common law)	Hospital inpatient/outpatient or clinic	01229338	Blank(s)	04390	Counties in metropolitan areas ge 1 million pop	Blank(s)	Blank(s)	Blank(s)	Blank(s)	Blank(s)	Blank(s)	Complete dates are available and there are more than 0 days of survival	Alive or dead of other cause	Alive or dead due to cancer	Active follow-up	One primary only	8140	Well differentiated; Grade I	Blank(s)	No radiation and/or cancer-directed surgery	No/Unknown	None/Unknown	Surgery performed	C54.9-Corpus uteri	Alive	0336	5343	1589	420	613	2536	8140	Central counties of metropolitan areas ge 1 million pop	336	1988	59	White	C54.9-Corpus uteri	1	0	0	0
Rural	Yes	Endometrial cancer	66	White	Female	1991	Single (never married)	Hospital inpatient/outpatient or clinic	01229482	Blank(s)	03836	Counties in metropolitan areas ge 1 million pop	Blank(s)	Blank(s)	Blank(s)	Blank(s)	Blank(s)	Blank(s)	Complete dates are available and there are more than 0 days of survival	Alive or dead of other cause	Dead (attributable to causes other than this cancer dx)	Active follow-up	One primary only	8310	Poorly differentiated; Grade III	Blank(s)	Radiation after surgery	No/Unknown	Beam radiation	Surgery performed	C54.9-Corpus uteri	Dead	0281	5165	1353	500	345	1332	8310	Central counties of metropolitan areas ge 1 million pop	281	1991	66	White	C54.9-Corpus uteri	1	0	2	1
Rural	Yes	Endometrial cancer	55	White	Female	1990	Divorced	Hospital inpatient/outpatient or clinic	01229518	Blank(s)	05137	Counties in metropolitan areas ge 1 million pop	Blank(s)	Blank(s)	Blank(s)	Blank(s)	Blank(s)	Blank(s)	Complete dates are available and there are more than 0 days of survival	Dead (attributable to this cancer dx)	Alive or dead due to cancer	Active follow-up	One primary only	8380	Poorly differentiated; Grade III	Blank(s)	No radiation and/or cancer-directed surgery	Yes	None/Unknown	Surgery performed	C54.9-Corpus uteri	Dead	0002	4056	2198	627	1226	3398	8380	Central counties of metropolitan areas ge 1 million pop	2	1990	55	White	C54.9-Corpus uteri	1	0	1	1
Rural	Yes	Endometrial cancer	84	White	Female	1991	Widowed	Hospital inpatient/outpatient or clinic	01229567	Blank(s)	03836	Counties in metropolitan areas ge 1 million pop	Blank(s)	Blank(s)	Blank(s)	Blank(s)	Blank(s)	Blank(s)	Complete dates are available and there are more than 0 days of survival	Alive or dead of other cause	Dead (attributable to causes other than this cancer dx)	Active follow-up	One primary only	8140	Well differentiated; Grade I	Blank(s)	No radiation and/or cancer-directed surgery	No/Unknown	None/Unknown	Surgery performed	C54.9-Corpus uteri	Dead	0059	5165	1353	500	345	1332	8140	Central counties of metropolitan areas ge 1 million pop	59	1991	84	White	C54.9-Corpus uteri	1	0	2	1
Rural	Yes	Cervical cancer	40	White	Female	1990	Widowed	Hospital inpatient/outpatient or clinic	01229575	Blank(s)	04390	Counties in metropolitan areas ge 1 million pop	Blank(s)	Blank(s)	Blank(s)	Blank(s)	Blank(s)	Blank(s)	Complete dates are available and there are more than 0 days of survival	Alive or dead of other cause	Alive or dead due to cancer	Active follow-up	One primary only	8070	Moderately differentiated; Grade II	Blank(s)	Radiation after surgery	No/Unknown	Combination of beam with implants or isotopes	Surgery performed	C53.9-Cervix uteri	Alive	0299	5343	1589	420	613	2536	8070	Central counties of metropolitan areas ge 1 million pop	299	1990	40	White	C53.9-Cervix uteri	1	0	0	0
Rural	Yes	Cervical cancer	45	White	Female	1990	Single (never married)	Hospital inpatient/outpatient or clinic	01229628	Blank(s)	05397	Counties in metropolitan areas ge 1 million pop	Blank(s)	Blank(s)	Blank(s)	Blank(s)	Blank(s)	Blank(s)	Complete dates are available and there are more than 0 days of survival	Dead (attributable to this cancer dx)	Alive or dead due to cancer	Active follow-up	One primary only	8070	Poorly differentiated; Grade III	Blank(s)	Radiation prior to surgery	Yes	Combination of beam with implants or isotopes	Surgery performed	C53.9-Cervix uteri	Dead	0038	5916	805	340	258	1325	8070	Central counties of metropolitan areas ge 1 million pop	38	1990	45	White	C53.9-Cervix uteri	1	0	1	1
Rural	Yes	Endometrial cancer	50	White	Female	1989	Married (including common law)	Hospital inpatient/outpatient or clinic	01229662	Blank(s)	04080	Counties in metropolitan areas ge 1 million pop	Blank(s)	Blank(s)	Blank(s)	Blank(s)	Blank(s)	Blank(s)	Complete dates are available and there are more than 0 days of survival	Alive or dead of other cause	Alive or dead due to cancer	Active follow-up	One primary only	8140	Well differentiated; Grade I	Blank(s)	No radiation and/or cancer-directed surgery	No/Unknown	None/Unknown	Surgery performed	C54.9-Corpus uteri	Alive	0334	4504	1856	607	598	1801	8140	Central counties of metropolitan areas ge 1 million pop	334	1989	50	White	C54.9-Corpus uteri	1	0	0	0
Rural	Yes	Endometrial cancer	61	White	Female	1989	Married (including common law)	Hospital inpatient/outpatient or clinic	01229668	Blank(s)	03836	Counties in metropolitan areas ge 1 million pop	Blank(s)	Blank(s)	Blank(s)	Blank(s)	Blank(s)	Blank(s)	Complete dates are available and there are more than 0 days of survival	Alive or dead of other cause	Alive or dead due to cancer	Active follow-up	One primary only	8560	Undifferentiated; anaplastic; Grade IV	Blank(s)	Radiation prior to surgery	No/Unknown	Beam radiation	Surgery performed	C54.9-Corpus uteri	Alive	0334	5165	1353	500	345	1332	8560	Central counties of metropolitan areas ge 1 million pop	334	1989	61	White	C54.9-Corpus uteri	1	0	0	0
Rural	Yes	Endometrial cancer	73	White	Female	1990	Divorced	Hospital inpatient/outpatient or clinic	01229719	Blank(s)	04080	Counties in metropolitan areas ge 1 million pop	Blank(s)	Blank(s)	Blank(s)	Blank(s)	Blank(s)	Blank(s)	Complete dates are available and there are more than 0 days of survival	Alive or dead of other cause	Dead (attributable to causes other than this cancer dx)	Active follow-up	One primary only	8140	Well differentiated; Grade I	Blank(s)	No radiation and/or cancer-directed surgery	No/Unknown	None/Unknown	Surgery performed	C54.9-Corpus uteri	Dead	0233	4504	1856	607	598	1801	8140	Central counties of metropolitan areas ge 1 million pop	233	1990	73	White	C54.9-Corpus uteri	1	0	2	1
Rural	Yes	Cervical cancer	30	White	Female	1989	Married (including common law)	Hospital inpatient/outpatient or clinic	01229801	Blank(s)	04080	Counties in metropolitan areas ge 1 million pop	Blank(s)	Blank(s)	Blank(s)	Blank(s)	Blank(s)	Blank(s)	Complete dates are available and there are more than 0 days of survival	Alive or dead of other cause	Alive or dead due to cancer	Active follow-up	One primary only	8560	Poorly differentiated; Grade III	Blank(s)	No radiation and/or cancer-directed surgery	No/Unknown	None/Unknown	Surgery performed	C53.9-Cervix uteri	Alive	0262	4504	1856	607	598	1801	8560	Central counties of metropolitan areas ge 1 million pop	262	1989	30	White	C53.9-Cervix uteri	1	0	0	0
Rural	Yes	Endometrial cancer	67	White	Female	1988	Married (including common law)	Hospital inpatient/outpatient or clinic	01229805	Blank(s)	04080	Counties in metropolitan areas ge 1 million pop	Blank(s)	Blank(s)	Blank(s)	Blank(s)	Blank(s)	Blank(s)	Complete dates are available and there are more than 0 days of survival	Alive or dead of other cause	Dead (attributable to causes other than this cancer dx)	Active follow-up	One primary only	8140	Well differentiated; Grade I	Blank(s)	No radiation and/or cancer-directed surgery	No/Unknown	None/Unknown	Surgery performed	C54.9-Corpus uteri	Dead	0050	4504	1856	607	598	1801	8140	Central counties of metropolitan areas ge 1 million pop	50	1988	67	White	C54.9-Corpus uteri	1	0	2	1
Rural	Yes	Endometrial cancer	49	White	Female	1989	Married (including common law)	Hospital inpatient/outpatient or clinic	01229943	Blank(s)	04390	Counties in metropolitan areas ge 1 million pop	Blank(s)	Blank(s)	Blank(s)	Blank(s)	Blank(s)	Blank(s)	Complete dates are available and there are more than 0 days of survival	Alive or dead of other cause	Alive or dead due to cancer	Active follow-up	One primary only	8140	Well differentiated; Grade I	Blank(s)	No radiation and/or cancer-directed surgery	No/Unknown	None/Unknown	Surgery performed	C54.9-Corpus uteri	Alive	0324	5343	1589	420	613	2536	8140	Central counties of metropolitan areas ge 1 million pop	324	1989	49	White	C54.9-Corpus uteri	1	0	0	0
Rural	Yes	Cervical cancer	27	White	Female	1991	Married (including common law)	Hospital inpatient/outpatient or clinic	01229948	Blank(s)	04080	Counties in metropolitan areas ge 1 million pop	Blank(s)	Blank(s)	Blank(s)	Blank(s)	Blank(s)	Blank(s)	Complete dates are available and there are more than 0 days of survival	Alive or dead of other cause	Alive or dead due to cancer	Active follow-up	One primary only	8140	Poorly differentiated; Grade III	Blank(s)	No radiation and/or cancer-directed surgery	No/Unknown	None/Unknown	Surgery performed	C53.0-Endocervix	Alive	0182	4504	1856	607	598	1801	8140	Central counties of metropolitan areas ge 1 million pop	182	1991	27	White	C53.0-Endocervix	1	0	0	0
Rural	Yes	Ovarian cancer	52	White	Female	1991	Married (including common law)	Hospital inpatient/outpatient or clinic	01230053	Blank(s)	04080	Counties in metropolitan areas ge 1 million pop	Blank(s)	Blank(s)	Blank(s)	Blank(s)	Blank(s)	Blank(s)	Complete dates are available and there are more than 0 days of survival	Alive or dead of other cause	Dead (attributable to causes other than this cancer dx)	Active follow-up	One primary only	8461	Moderately differentiated; Grade II	Blank(s)	No radiation and/or cancer-directed surgery	Yes	None/Unknown	Surgery performed	C56.9-Ovary	Dead	0069	4504	1856	607	598	1801	8461	Central counties of metropolitan areas ge 1 million pop	69	1991	52	White	C56.9-Ovary	1	0	2	1
Rural	Yes	Endometrial cancer	60	White	Female	1988	Married (including common law)	Hospital inpatient/outpatient or clinic	01230189	Blank(s)	05137	Counties in metropolitan areas ge 1 million pop	Blank(s)	Blank(s)	Blank(s)	Blank(s)	Blank(s)	Blank(s)	Complete dates are available and there are more than 0 days of survival	Alive or dead of other cause	Alive or dead due to cancer	Active follow-up	One primary only	8140	Poorly differentiated; Grade III	Blank(s)	Radiation after surgery	No/Unknown	Beam radiation	Surgery performed	C54.9-Corpus uteri	Alive	0346	4056	2198	627	1226	3398	8140	Central counties of metropolitan areas ge 1 million pop	346	1988	60	White	C54.9-Corpus uteri	1	0	0	0
Rural	Yes	Endometrial cancer	81	White	Female	1989	Widowed	Hospital inpatient/outpatient or clinic	01230309	Blank(s)	04080	Counties in metropolitan areas ge 1 million pop	Blank(s)	Blank(s)	Blank(s)	Blank(s)	Blank(s)	Blank(s)	Complete dates are available and there are more than 0 days of survival	Alive or dead of other cause	Dead (attributable to causes other than this cancer dx)	Active follow-up	One primary only	8140	Well differentiated; Grade I	Blank(s)	No radiation and/or cancer-directed surgery	No/Unknown	None/Unknown	Surgery performed	C54.9-Corpus uteri	Dead	0117	4504	1856	607	598	1801	8140	Central counties of metropolitan areas ge 1 million pop	117	1989	81	White	C54.9-Corpus uteri	1	0	2	1
Rural	Yes	Endometrial cancer	74	Black	Female	1990	Widowed	Hospital inpatient/outpatient or clinic	01230428	Blank(s)	04080	Counties in metropolitan areas ge 1 million pop	Blank(s)	Blank(s)	Blank(s)	Blank(s)	Blank(s)	Blank(s)	Complete dates are available and there are more than 0 days of survival	Alive or dead of other cause	Dead (attributable to causes other than this cancer dx)	Active follow-up	One primary only	8140	Poorly differentiated; Grade III	Blank(s)	Radiation after surgery	No/Unknown	Beam radiation	Surgery performed	C54.9-Corpus uteri	Dead	0252	4504	1856	607	598	1801	8140	Central counties of metropolitan areas ge 1 million pop	252	1990	74	Black	C54.9-Corpus uteri	1	0	2	1
Rural	Yes	Cervical cancer	40	White	Female	1991	Married (including common law)	Hospital inpatient/outpatient or clinic	01230472	Blank(s)	04080	Counties in metropolitan areas ge 1 million pop	Blank(s)	Blank(s)	Blank(s)	Blank(s)	Blank(s)	Blank(s)	Complete dates are available and there are more than 0 days of survival	Alive or dead of other cause	Alive or dead due to cancer	Active follow-up	One primary only	8140	Moderately differentiated; Grade II	Blank(s)	No radiation and/or cancer-directed surgery	No/Unknown	None/Unknown	Surgery performed	C53.0-Endocervix	Alive	0303	4504	1856	607	598	1801	8140	Central counties of metropolitan areas ge 1 million pop	303	1991	40	White	C53.0-Endocervix	1	0	0	0
Rural	Yes	Endometrial cancer	61	White	Female	1990	Married (including common law)	Hospital inpatient/outpatient or clinic	01230706	Blank(s)	05397	Counties in metropolitan areas ge 1 million pop	Blank(s)	Blank(s)	Blank(s)	Blank(s)	Blank(s)	Blank(s)	Complete dates are available and there are more than 0 days of survival	Alive or dead of other cause	Dead (attributable to causes other than this cancer dx)	Active follow-up	One primary only	8140	Poorly differentiated; Grade III	Blank(s)	No radiation and/or cancer-directed surgery	No/Unknown	None/Unknown	Surgery performed	C54.9-Corpus uteri	Dead	0289	5916	805	340	258	1325	8140	Central counties of metropolitan areas ge 1 million pop	289	1990	61	White	C54.9-Corpus uteri	1	0	2	1
Rural	Yes	Cervical cancer	63	White	Female	1991	Widowed	Hospital inpatient/outpatient or clinic	01230743	Blank(s)	03836	Counties in metropolitan areas ge 1 million pop	Blank(s)	Blank(s)	Blank(s)	Blank(s)	Blank(s)	Blank(s)	Complete dates are available and there are more than 0 days of survival	Alive or dead of other cause	Dead (attributable to causes other than this cancer dx)	Active follow-up	One primary only	8070	Poorly differentiated; Grade III	Blank(s)	Radiation after surgery	No/Unknown	Combination of beam with implants or isotopes	Surgery performed	C53.9-Cervix uteri	Dead	0130	5165	1353	500	345	1332	8070	Central counties of metropolitan areas ge 1 million pop	130	1991	63	White	C53.9-Cervix uteri	1	0	2	1
Rural	Yes	Endometrial cancer	67	White	Female	1989	Married (including common law)	Hospital inpatient/outpatient or clinic	01230814	Blank(s)	04080	Counties in metropolitan areas ge 1 million pop	Blank(s)	Blank(s)	Blank(s)	Blank(s)	Blank(s)	Blank(s)	Complete dates are available and there are more than 0 days of survival	Alive or dead of other cause	Dead (attributable to causes other than this cancer dx)	Active follow-up	One primary only	8950	Moderately differentiated; Grade II	Blank(s)	No radiation and/or cancer-directed surgery	No/Unknown	None/Unknown	Surgery performed	C54.9-Corpus uteri	Dead	0112	4504	1856	607	598	1801	8950	Central counties of metropolitan areas ge 1 million pop	112	1989	67	White	C54.9-Corpus uteri	1	0	2	1
Rural	Yes	Endometrial cancer	73	White	Female	1989	Widowed	Hospital inpatient/outpatient or clinic	01230827	Blank(s)	03836	Counties in metropolitan areas ge 1 million pop	Blank(s)	Blank(s)	Blank(s)	Blank(s)	Blank(s)	Blank(s)	Complete dates are available and there are more than 0 days of survival	Alive or dead of other cause	Dead (attributable to causes other than this cancer dx)	Active follow-up	One primary only	8140	Poorly differentiated; Grade III	Blank(s)	No radiation and/or cancer-directed surgery	No/Unknown	None/Unknown	Surgery performed	C54.9-Corpus uteri	Dead	0233	5165	1353	500	345	1332	8140	Central counties of metropolitan areas ge 1 million pop	233	1989	73	White	C54.9-Corpus uteri	1	0	2	1
Rural	Yes	Endometrial cancer	70	White	Female	1990	Married (including common law)	Hospital inpatient/outpatient or clinic	01230865	Blank(s)	03836	Counties in metropolitan areas ge 1 million pop	Blank(s)	Blank(s)	Blank(s)	Blank(s)	Blank(s)	Blank(s)	Complete dates are available and there are more than 0 days of survival	Alive or dead of other cause	Dead (attributable to causes other than this cancer dx)	Active follow-up	One primary only	8140	Moderately differentiated; Grade II	Blank(s)	No radiation and/or cancer-directed surgery	No/Unknown	None/Unknown	Surgery performed	C54.9-Corpus uteri	Dead	0114	5165	1353	500	345	1332	8140	Central counties of metropolitan areas ge 1 million pop	114	1990	70	White	C54.9-Corpus uteri	1	0	2	1
Rural	Yes	Endometrial cancer	41	White	Female	1990	Married (including common law)	Hospital inpatient/outpatient or clinic	01230933	Blank(s)	04390	Counties in metropolitan areas ge 1 million pop	Blank(s)	Blank(s)	Blank(s)	Blank(s)	Blank(s)	Blank(s)	Complete dates are available and there are more than 0 days of survival	Dead (attributable to this cancer dx)	Alive or dead due to cancer	Active follow-up	One primary only	8140	Well differentiated; Grade I	Blank(s)	No radiation and/or cancer-directed surgery	No/Unknown	None/Unknown	Surgery performed	C54.9-Corpus uteri	Dead	0152	5343	1589	420	613	2536	8140	Central counties of metropolitan areas ge 1 million pop	152	1990	41	White	C54.9-Corpus uteri	1	0	1	1
Rural	Yes	Ovarian cancer	44	White	Female	1990	Divorced	Hospital inpatient/outpatient or clinic	01231036	Blank(s)	03836	Counties in metropolitan areas ge 1 million pop	Blank(s)	Blank(s)	Blank(s)	Blank(s)	Blank(s)	Blank(s)	Complete dates are available and there are more than 0 days of survival	Alive or dead of other cause	Dead (attributable to causes other than this cancer dx)	Active follow-up	One primary only	8470	Well differentiated; Grade I	Blank(s)	No radiation and/or cancer-directed surgery	No/Unknown	None/Unknown	Surgery performed	C56.9-Ovary	Dead	0193	5165	1353	500	345	1332	8470	Central counties of metropolitan areas ge 1 million pop	193	1990	44	White	C56.9-Ovary	1	0	2	1
Rural	Yes	Endometrial cancer	81	White	Female	1989	Widowed	Hospital inpatient/outpatient or clinic	01231129	Blank(s)	05137	Counties in metropolitan areas ge 1 million pop	Blank(s)	Blank(s)	Blank(s)	Blank(s)	Blank(s)	Blank(s)	Complete dates are available and there are more than 0 days of survival	Dead (attributable to this cancer dx)	Alive or dead due to cancer	Active follow-up	One primary only	8930	Undifferentiated; anaplastic; Grade IV	Blank(s)	No radiation and/or cancer-directed surgery	No/Unknown	None/Unknown	Surgery performed	C54.9-Corpus uteri	Dead	0006	4056	2198	627	1226	3398	8930	Central counties of metropolitan areas ge 1 million pop	6	1989	81	White	C54.9-Corpus uteri	1	0	1	1
Rural	Yes	Endometrial cancer	41	White	Female	1990	Married (including common law)	Hospital inpatient/outpatient or clinic	01231134	Blank(s)	04080	Counties in metropolitan areas ge 1 million pop	Blank(s)	Blank(s)	Blank(s)	Blank(s)	Blank(s)	Blank(s)	Complete dates are available and there are more than 0 days of survival	Alive or dead of other cause	Alive or dead due to cancer	Active follow-up	One primary only	8260	Well differentiated; Grade I	Blank(s)	No radiation and/or cancer-directed surgery	No/Unknown	None/Unknown	Surgery performed	C54.9-Corpus uteri	Alive	0320	4504	1856	607	598	1801	8260	Central counties of metropolitan areas ge 1 million pop	320	1990	41	White	C54.9-Corpus uteri	1	0	0	0
Rural	Yes	Ovarian cancer	48	White	Female	1991	Divorced	Hospital inpatient/outpatient or clinic	01231145	Blank(s)	04390	Counties in metropolitan areas ge 1 million pop	Blank(s)	Blank(s)	Blank(s)	Blank(s)	Blank(s)	Blank(s)	Complete dates are available and there are more than 0 days of survival	Dead (attributable to this cancer dx)	Alive or dead due to cancer	Active follow-up	One primary only	8480	Poorly differentiated; Grade III	Blank(s)	No radiation and/or cancer-directed surgery	Yes	None/Unknown	Surgery performed	C56.9-Ovary	Dead	0010	5343	1589	420	613	2536	8480	Central counties of metropolitan areas ge 1 million pop	10	1991	48	White	C56.9-Ovary	1	0	1	1
Rural	Yes	Cervical cancer	43	Filipino	Female	1989	Married (including common law)	Hospital inpatient/outpatient or clinic	01231427	Blank(s)	03836	Counties in metropolitan areas ge 1 million pop	Blank(s)	Blank(s)	Blank(s)	Blank(s)	Blank(s)	Blank(s)	Complete dates are available and there are more than 0 days of survival	Alive or dead of other cause	Alive or dead due to cancer	Active follow-up	One primary only	8140	Well differentiated; Grade I	Blank(s)	No radiation and/or cancer-directed surgery	No/Unknown	None/Unknown	Surgery performed	C53.9-Cervix uteri	Alive	0327	5165	1353	500	345	1332	8140	Central counties of metropolitan areas ge 1 million pop	327	1989	43	Other	C53.9-Cervix uteri	1	0	0	0
Rural	Yes	Endometrial cancer	65	White	Female	1990	Divorced	Hospital inpatient/outpatient or clinic	01231437	Blank(s)	04390	Counties in metropolitan areas ge 1 million pop	Blank(s)	Blank(s)	Blank(s)	Blank(s)	Blank(s)	Blank(s)	Complete dates are available and there are more than 0 days of survival	Alive or dead of other cause	Dead (attributable to causes other than this cancer dx)	Active follow-up	One primary only	8140	Well differentiated; Grade I	Blank(s)	No radiation and/or cancer-directed surgery	No/Unknown	None/Unknown	Surgery performed	C54.9-Corpus uteri	Dead	0199	5343	1589	420	613	2536	8140	Central counties of metropolitan areas ge 1 million pop	199	1990	65	White	C54.9-Corpus uteri	1	0	2	1
Rural	Yes	Ovarian cancer	49	White	Female	1989	Married (including common law)	Hospital inpatient/outpatient or clinic	01231599	Blank(s)	05397	Counties in metropolitan areas ge 1 million pop	Blank(s)	Blank(s)	Blank(s)	Blank(s)	Blank(s)	Blank(s)	Complete dates are available and there are more than 0 days of survival	Alive or dead of other cause	Alive or dead due to cancer	Active follow-up	One primary only	8460	Well differentiated; Grade I	Blank(s)	No radiation and/or cancer-directed surgery	Yes	None/Unknown	Surgery performed	C56.9-Ovary	Alive	0331	5916	805	340	258	1325	8460	Central counties of metropolitan areas ge 1 million pop	331	1989	49	White	C56.9-Ovary	1	0	0	0
Rural	Yes	Ovarian cancer	80	White	Female	1990	Widowed	Hospital inpatient/outpatient or clinic	01231679	Blank(s)	05397	Counties in metropolitan areas ge 1 million pop	Blank(s)	Blank(s)	Blank(s)	Blank(s)	Blank(s)	Blank(s)	Complete dates are available and there are more than 0 days of survival	Alive or dead of other cause	Dead (attributable to causes other than this cancer dx)	Active follow-up	One primary only	8380	Poorly differentiated; Grade III	Blank(s)	No radiation and/or cancer-directed surgery	No/Unknown	None/Unknown	Surgery performed	C56.9-Ovary	Dead	0122	5916	805	340	258	1325	8380	Central counties of metropolitan areas ge 1 million pop	122	1990	80	White	C56.9-Ovary	1	0	2	1
Rural	Yes	Endometrial cancer	71	White	Female	1990	Widowed	Hospital inpatient/outpatient or clinic	01231724	Blank(s)	04390	Counties in metropolitan areas ge 1 million pop	Blank(s)	Blank(s)	Blank(s)	Blank(s)	Blank(s)	Blank(s)	Complete dates are available and there are more than 0 days of survival	Alive or dead of other cause	Dead (attributable to causes other than this cancer dx)	Active follow-up	One primary only	8140	Well differentiated; Grade I	Blank(s)	No radiation and/or cancer-directed surgery	No/Unknown	None/Unknown	Surgery performed	C54.9-Corpus uteri	Dead	0025	5343	1589	420	613	2536	8140	Central counties of metropolitan areas ge 1 million pop	25	1990	71	White	C54.9-Corpus uteri	1	0	2	1
Rural	Yes	Ovarian cancer	58	White	Female	1990	Divorced	Hospital inpatient/outpatient or clinic	01231752	Blank(s)	04390	Counties in metropolitan areas ge 1 million pop	Blank(s)	Blank(s)	Blank(s)	Blank(s)	Blank(s)	Blank(s)	Complete dates are available and there are more than 0 days of survival	Dead (attributable to this cancer dx)	Alive or dead due to cancer	Active follow-up	One primary only	8460	Poorly differentiated; Grade III	Blank(s)	No radiation and/or cancer-directed surgery	Yes	None/Unknown	Surgery performed	C56.9-Ovary	Dead	0052	5343	1589	420	613	2536	8460	Central counties of metropolitan areas ge 1 million pop	52	1990	58	White	C56.9-Ovary	1	0	1	1
Rural	Not Performed	Ovarian cancer	68	White	Female	1989	Widowed	Hospital inpatient/outpatient or clinic	01231794	Blank(s)	05137	Counties in metropolitan areas ge 1 million pop	Blank(s)	Blank(s)	Blank(s)	Blank(s)	Blank(s)	Blank(s)	Complete dates are available and there are more than 0 days of survival	Dead (attributable to this cancer dx)	Alive or dead due to cancer	Active follow-up	One primary only	8010	Poorly differentiated; Grade III	Blank(s)	No radiation and/or cancer-directed surgery	Yes	None/Unknown	Not recommended	C56.9-Ovary	Dead	0005	4056	2198	627	1226	3398	8010	Central counties of metropolitan areas ge 1 million pop	5	1989	68	White	C56.9-Ovary	1	0	1	1
Rural	Yes	Cervical cancer	41	Vietnamese (1988+)	Female	1991	Single (never married)	Hospital inpatient/outpatient or clinic	01231831	Blank(s)	04080	Counties in metropolitan areas ge 1 million pop	Blank(s)	Blank(s)	Blank(s)	Blank(s)	Blank(s)	Blank(s)	Complete dates are available and there are more than 0 days of survival	Alive or dead of other cause	Alive or dead due to cancer	Active follow-up	One primary only	8070	Poorly differentiated; Grade III	Blank(s)	Radiation prior to surgery	No/Unknown	Beam radiation	Surgery performed	C53.9-Cervix uteri	Alive	0305	4504	1856	607	598	1801	8070	Central counties of metropolitan areas ge 1 million pop	305	1991	41	Other	C53.9-Cervix uteri	1	0	0	0
Rural	Yes	Ovarian cancer	67	White	Female	1989	Divorced	Hospital inpatient/outpatient or clinic	01231939	Blank(s)	03836	Counties in metropolitan areas ge 1 million pop	Blank(s)	Blank(s)	Blank(s)	Blank(s)	Blank(s)	Blank(s)	Complete dates are available and there are more than 0 days of survival	Dead (attributable to this cancer dx)	Alive or dead due to cancer	Active follow-up	One primary only	8380	Moderately differentiated; Grade II	Blank(s)	No radiation and/or cancer-directed surgery	Yes	None/Unknown	Surgery performed	C56.9-Ovary	Dead	0086	5165	1353	500	345	1332	8380	Central counties of metropolitan areas ge 1 million pop	86	1989	67	White	C56.9-Ovary	1	0	1	1
Rural	Yes	Endometrial cancer	64	White	Female	1989	Married (including common law)	Hospital inpatient/outpatient or clinic	01231981	Blank(s)	04080	Counties in metropolitan areas ge 1 million pop	Blank(s)	Blank(s)	Blank(s)	Blank(s)	Blank(s)	Blank(s)	Complete dates are available and there are more than 0 days of survival	Alive or dead of other cause	Alive or dead due to cancer	Active follow-up	One primary only	8140	Well differentiated; Grade I	Blank(s)	No radiation and/or cancer-directed surgery	No/Unknown	None/Unknown	Surgery performed	C54.9-Corpus uteri	Alive	0331	4504	1856	607	598	1801	8140	Central counties of metropolitan areas ge 1 million pop	331	1989	64	White	C54.9-Corpus uteri	1	0	0	0
Rural	Yes	Ovarian cancer	52	White	Female	1991	Married (including common law)	Hospital inpatient/outpatient or clinic	01231996	Blank(s)	03836	Counties in metropolitan areas ge 1 million pop	Blank(s)	Blank(s)	Blank(s)	Blank(s)	Blank(s)	Blank(s)	Complete dates are available and there are more than 0 days of survival	Dead (attributable to this cancer dx)	Alive or dead due to cancer	Active follow-up	One primary only	8140	Poorly differentiated; Grade III	Blank(s)	No radiation and/or cancer-directed surgery	Yes	None/Unknown	Surgery performed	C56.9-Ovary	Dead	0056	5165	1353	500	345	1332	8140	Central counties of metropolitan areas ge 1 million pop	56	1991	52	White	C56.9-Ovary	1	0	1	1
Rural	Yes	Endometrial cancer	64	White	Female	1990	Married (including common law)	Hospital inpatient/outpatient or clinic	01232003	Blank(s)	04080	Counties in metropolitan areas ge 1 million pop	Blank(s)	Blank(s)	Blank(s)	Blank(s)	Blank(s)	Blank(s)	Complete dates are available and there are more than 0 days of survival	Alive or dead of other cause	Dead (attributable to causes other than this cancer dx)	Active follow-up	One primary only	8380	Poorly differentiated; Grade III	Blank(s)	No radiation and/or cancer-directed surgery	No/Unknown	None/Unknown	Surgery performed	C54.9-Corpus uteri	Dead	0225	4504	1856	607	598	1801	8380	Central counties of metropolitan areas ge 1 million pop	225	1990	64	White	C54.9-Corpus uteri	1	0	2	1
Rural	Not Performed	Ovarian cancer	63	White	Female	1988	Divorced	Hospital inpatient/outpatient or clinic	01232012	Blank(s)	05397	Counties in metropolitan areas ge 1 million pop	Blank(s)	Blank(s)	Blank(s)	Blank(s)	Blank(s)	Blank(s)	Complete dates are available and there are more than 0 days of survival	Dead (attributable to this cancer dx)	Alive or dead due to cancer	Active follow-up	One primary only	8140	Poorly differentiated; Grade III	Blank(s)	No radiation and/or cancer-directed surgery	Yes	None/Unknown	Not recommended	C56.9-Ovary	Dead	0008	5916	805	340	258	1325	8140	Central counties of metropolitan areas ge 1 million pop	8	1988	63	White	C56.9-Ovary	1	0	1	1
Rural	Yes	Endometrial cancer	65	White	Female	1988	Widowed	Hospital inpatient/outpatient or clinic	01232170	Blank(s)	03836	Counties in metropolitan areas ge 1 million pop	Blank(s)	Blank(s)	Blank(s)	Blank(s)	Blank(s)	Blank(s)	Complete dates are available and there are more than 0 days of survival	Alive or dead of other cause	Dead (attributable to causes other than this cancer dx)	Active follow-up	One primary only	8140	Poorly differentiated; Grade III	Blank(s)	Radiation after surgery	No/Unknown	Beam radiation	Surgery performed	C54.9-Corpus uteri	Dead	0271	5165	1353	500	345	1332	8140	Central counties of metropolitan areas ge 1 million pop	271	1988	65	White	C54.9-Corpus uteri	1	0	2	1
Rural	Not Performed	Cervical cancer	80	White	Female	1990	Widowed	Hospital inpatient/outpatient or clinic	01232223	Blank(s)	04080	Counties in metropolitan areas ge 1 million pop	Blank(s)	Blank(s)	Blank(s)	Blank(s)	Blank(s)	Blank(s)	Complete dates are available and there are more than 0 days of survival	Alive or dead of other cause	Dead (attributable to causes other than this cancer dx)	Active follow-up	One primary only	8072	Moderately differentiated; Grade II	Blank(s)	No radiation and/or cancer-directed surgery	No/Unknown	Combination of beam with implants or isotopes	Not recommended	C53.9-Cervix uteri	Dead	0005	4504	1856	607	598	1801	8072	Central counties of metropolitan areas ge 1 million pop	5	1990	80	White	C53.9-Cervix uteri	1	0	2	1
Rural	Yes	Endometrial cancer	68	White	Female	1991	Divorced	Hospital inpatient/outpatient or clinic	01232291	Blank(s)	03836	Counties in metropolitan areas ge 1 million pop	Blank(s)	Blank(s)	Blank(s)	Blank(s)	Blank(s)	Blank(s)	Complete dates are available and there are more than 0 days of survival	Alive or dead of other cause	Alive or dead due to cancer	Active follow-up	One primary only	8140	Well differentiated; Grade I	Blank(s)	No radiation and/or cancer-directed surgery	No/Unknown	None/Unknown	Surgery performed	C54.9-Corpus uteri	Alive	0301	5165	1353	500	345	1332	8140	Central counties of metropolitan areas ge 1 million pop	301	1991	68	White	C54.9-Corpus uteri	1	0	0	0
Rural	Yes	Endometrial cancer	66	White	Female	1991	Married (including common law)	Hospital inpatient/outpatient or clinic	01232316	Blank(s)	03836	Counties in metropolitan areas ge 1 million pop	Blank(s)	Blank(s)	Blank(s)	Blank(s)	Blank(s)	Blank(s)	Complete dates are available and there are more than 0 days of survival	Dead (attributable to this cancer dx)	Alive or dead due to cancer	Active follow-up	One primary only	8140	Moderately differentiated; Grade II	Blank(s)	No radiation and/or cancer-directed surgery	No/Unknown	None/Unknown	Surgery performed	C54.9-Corpus uteri	Dead	0028	5165	1353	500	345	1332	8140	Central counties of metropolitan areas ge 1 million pop	28	1991	66	White	C54.9-Corpus uteri	1	0	1	1
Rural	Yes	Endometrial cancer	70	White	Female	1989	Widowed	Hospital inpatient/outpatient or clinic	01232407	Blank(s)	04080	Counties in metropolitan areas ge 1 million pop	Blank(s)	Blank(s)	Blank(s)	Blank(s)	Blank(s)	Blank(s)	Complete dates are available and there are more than 0 days of survival	Alive or dead of other cause	Dead (attributable to causes other than this cancer dx)	Active follow-up	One primary only	8140	Well differentiated; Grade I	Blank(s)	No radiation and/or cancer-directed surgery	No/Unknown	None/Unknown	Surgery performed	C54.9-Corpus uteri	Dead	0291	4504	1856	607	598	1801	8140	Central counties of metropolitan areas ge 1 million pop	291	1989	70	White	C54.9-Corpus uteri	1	0	2	1
Rural	Yes	Ovarian cancer	81	White	Female	1989	Married (including common law)	Hospital inpatient/outpatient or clinic	01232437	Blank(s)	03836	Counties in metropolitan areas ge 1 million pop	Blank(s)	Blank(s)	Blank(s)	Blank(s)	Blank(s)	Blank(s)	Complete dates are available and there are more than 0 days of survival	Dead (attributable to this cancer dx)	Alive or dead due to cancer	Active follow-up	One primary only	8140	Undifferentiated; anaplastic; Grade IV	Blank(s)	No radiation and/or cancer-directed surgery	No/Unknown	None/Unknown	Surgery performed	C56.9-Ovary	Dead	0002	5165	1353	500	345	1332	8140	Central counties of metropolitan areas ge 1 million pop	2	1989	81	White	C56.9-Ovary	1	0	1	1
Rural	Yes	Endometrial cancer	75	White	Female	1990	Divorced	Hospital inpatient/outpatient or clinic	01232462	Blank(s)	04080	Counties in metropolitan areas ge 1 million pop	Blank(s)	Blank(s)	Blank(s)	Blank(s)	Blank(s)	Blank(s)	Complete dates are available and there are more than 0 days of survival	Alive or dead of other cause	Dead (attributable to causes other than this cancer dx)	Active follow-up	One primary only	8260	Poorly differentiated; Grade III	Blank(s)	Radiation after surgery	No/Unknown	Combination of beam with implants or isotopes	Surgery performed	C54.9-Corpus uteri	Dead	0078	4504	1856	607	598	1801	8260	Central counties of metropolitan areas ge 1 million pop	78	1990	75	White	C54.9-Corpus uteri	1	0	2	1
Rural	Yes	Ovarian cancer	35	White	Female	1989	Divorced	Hospital inpatient/outpatient or clinic	01232476	Blank(s)	04390	Counties in metropolitan areas ge 1 million pop	Blank(s)	Blank(s)	Blank(s)	Blank(s)	Blank(s)	Blank(s)	Complete dates are available and there are more than 0 days of survival	Dead (attributable to this cancer dx)	Alive or dead due to cancer	Active follow-up	One primary only	8461	Well differentiated; Grade I	Blank(s)	No radiation and/or cancer-directed surgery	Yes	None/Unknown	Surgery performed	C56.9-Ovary	Dead	0060	5343	1589	420	613	2536	8461	Central counties of metropolitan areas ge 1 million pop	60	1989	35	White	C56.9-Ovary	1	0	1	1
Rural	Yes	Vulvar cancer	68	White	Female	1990	Widowed	Hospital inpatient/outpatient or clinic	01232688	Blank(s)	04390	Counties in metropolitan areas ge 1 million pop	Blank(s)	Blank(s)	Blank(s)	Blank(s)	Blank(s)	Blank(s)	Complete dates are available and there are more than 0 days of survival	Alive or dead of other cause	Dead (attributable to causes other than this cancer dx)	Active follow-up	One primary only	8071	Poorly differentiated; Grade III	Blank(s)	No radiation and/or cancer-directed surgery	No/Unknown	None/Unknown	Surgery performed	C51.0-Labium majus	Dead	0195	5343	1589	420	613	2536	8071	Central counties of metropolitan areas ge 1 million pop	195	1990	68	White	C51.0-Labium majus	1	0	2	1
Rural	Yes	Endometrial cancer	60	White	Female	1989	Married (including common law)	Hospital inpatient/outpatient or clinic	01232694	Blank(s)	03836	Counties in metropolitan areas ge 1 million pop	Blank(s)	Blank(s)	Blank(s)	Blank(s)	Blank(s)	Blank(s)	Complete dates are available and there are more than 0 days of survival	Alive or dead of other cause	Dead (attributable to causes other than this cancer dx)	Active follow-up	One primary only	8140	Moderately differentiated; Grade II	Blank(s)	No radiation and/or cancer-directed surgery	No/Unknown	None/Unknown	Surgery performed	C54.9-Corpus uteri	Dead	0022	5165	1353	500	345	1332	8140	Central counties of metropolitan areas ge 1 million pop	22	1989	60	White	C54.9-Corpus uteri	1	0	2	1
Rural	Not Performed	Cervical cancer	40	White	Female	1989	Single (never married)	Hospital inpatient/outpatient or clinic	01232741	Blank(s)	04080	Counties in metropolitan areas ge 1 million pop	Blank(s)	Blank(s)	Blank(s)	Blank(s)	Blank(s)	Blank(s)	Complete dates are available and there are more than 0 days of survival	Dead (attributable to this cancer dx)	Alive or dead due to cancer	Active follow-up	One primary only	8041	Undifferentiated; anaplastic; Grade IV	Blank(s)	No radiation and/or cancer-directed surgery	Yes	Beam radiation	Not recommended	C53.9-Cervix uteri	Dead	0004	4504	1856	607	598	1801	8041	Central counties of metropolitan areas ge 1 million pop	4	1989	40	White	C53.9-Cervix uteri	1	0	1	1
Rural	Yes	Endometrial cancer	64	White	Female	1988	Single (never married)	Hospital inpatient/outpatient or clinic	01232752	Blank(s)	04080	Counties in metropolitan areas ge 1 million pop	Blank(s)	Blank(s)	Blank(s)	Blank(s)	Blank(s)	Blank(s)	Complete dates are available and there are more than 0 days of survival	Alive or dead of other cause	Alive or dead due to cancer	Active follow-up	One primary only	8140	Moderately differentiated; Grade II	Blank(s)	No radiation and/or cancer-directed surgery	No/Unknown	None/Unknown	Surgery performed	C54.9-Corpus uteri	Alive	0344	4504	1856	607	598	1801	8140	Central counties of metropolitan areas ge 1 million pop	344	1988	64	White	C54.9-Corpus uteri	1	0	0	0
Rural	Yes	Endometrial cancer	54	White	Female	1990	Married (including common law)	Hospital inpatient/outpatient or clinic	01232802	Blank(s)	04080	Counties in metropolitan areas ge 1 million pop	Blank(s)	Blank(s)	Blank(s)	Blank(s)	Blank(s)	Blank(s)	Complete dates are available and there are more than 0 days of survival	Alive or dead of other cause	Alive or dead due to cancer	Active follow-up	One primary only	8140	Well differentiated; Grade I	Blank(s)	No radiation and/or cancer-directed surgery	No/Unknown	None/Unknown	Surgery performed	C54.9-Corpus uteri	Alive	0320	4504	1856	607	598	1801	8140	Central counties of metropolitan areas ge 1 million pop	320	1990	54	White	C54.9-Corpus uteri	1	0	0	0
Rural	Yes	Ovarian cancer	26	White	Female	1991	Single (never married)	Hospital inpatient/outpatient or clinic	01232916	Blank(s)	03836	Counties in metropolitan areas ge 1 million pop	Blank(s)	Blank(s)	Blank(s)	Blank(s)	Blank(s)	Blank(s)	Complete dates are available and there are more than 0 days of survival	Alive or dead of other cause	Alive or dead due to cancer	Active follow-up	One primary only	8140	Well differentiated; Grade I	Blank(s)	No radiation and/or cancer-directed surgery	No/Unknown	None/Unknown	Surgery performed	C56.9-Ovary	Alive	0302	5165	1353	500	345	1332	8140	Central counties of metropolitan areas ge 1 million pop	302	1991	26	White	C56.9-Ovary	1	0	0	0
Rural	Yes	Ovarian cancer	64	White	Female	1991	Widowed	Hospital inpatient/outpatient or clinic	01232926	Blank(s)	03836	Counties in metropolitan areas ge 1 million pop	Blank(s)	Blank(s)	Blank(s)	Blank(s)	Blank(s)	Blank(s)	Complete dates are available and there are more than 0 days of survival	Dead (attributable to this cancer dx)	Alive or dead due to cancer	Active follow-up	One primary only	8140	Poorly differentiated; Grade III	Blank(s)	No radiation and/or cancer-directed surgery	No/Unknown	None/Unknown	Surgery performed	C56.9-Ovary	Dead	0008	5165	1353	500	345	1332	8140	Central counties of metropolitan areas ge 1 million pop	8	1991	64	White	C56.9-Ovary	1	0	1	1
Rural	Yes	Cervical cancer	35	White	Female	1991	Married (including common law)	Hospital inpatient/outpatient or clinic	01232979	Blank(s)	04080	Counties in metropolitan areas ge 1 million pop	Blank(s)	Blank(s)	Blank(s)	Blank(s)	Blank(s)	Blank(s)	Complete dates are available and there are more than 0 days of survival	Alive or dead of other cause	Alive or dead due to cancer	Active follow-up	One primary only	8140	Moderately differentiated; Grade II	Blank(s)	Radiation after surgery	No/Unknown	Beam radiation	Surgery performed	C53.0-Endocervix	Alive	0302	4504	1856	607	598	1801	8140	Central counties of metropolitan areas ge 1 million pop	302	1991	35	White	C53.0-Endocervix	1	0	0	0
Rural	Yes	Cervical cancer	46	Unknown	Female	1991	Divorced	Hospital inpatient/outpatient or clinic	01233008	Blank(s)	04080	Counties in metropolitan areas ge 1 million pop	Blank(s)	Blank(s)	Blank(s)	Blank(s)	Blank(s)	Blank(s)	Complete dates are available and there are more than 0 days of survival	Alive or dead of other cause	Alive or dead due to cancer	Active follow-up	One primary only	8070	Moderately differentiated; Grade II	Blank(s)	Radiation after surgery	No/Unknown	Beam radiation	Surgery performed	C53.9-Cervix uteri	Alive	0077	4504	1856	607	598	1801	8070	Central counties of metropolitan areas ge 1 million pop	77	1991	46	Other	C53.9-Cervix uteri	1	0	0	0
Rural	Yes	Endometrial cancer	41	Black	Female	1991	Single (never married)	Hospital inpatient/outpatient or clinic	01233046	Blank(s)	04080	Counties in metropolitan areas ge 1 million pop	Blank(s)	Blank(s)	Blank(s)	Blank(s)	Blank(s)	Blank(s)	Complete dates are available and there are more than 0 days of survival	Dead (attributable to this cancer dx)	Alive or dead due to cancer	Active follow-up	One primary only	8890	Moderately differentiated; Grade II	Blank(s)	No radiation and/or cancer-directed surgery	No/Unknown	None/Unknown	Surgery performed	C55.9-Uterus, NOS	Dead	0012	4504	1856	607	598	1801	8890	Central counties of metropolitan areas ge 1 million pop	12	1991	41	Black	C55.9-Uterus, NOS	1	0	1	1
Rural	Yes	Endometrial cancer	49	White	Female	1991	Married (including common law)	Hospital inpatient/outpatient or clinic	01233186	Blank(s)	04080	Counties in metropolitan areas ge 1 million pop	Blank(s)	Blank(s)	Blank(s)	Blank(s)	Blank(s)	Blank(s)	Complete dates are available and there are more than 0 days of survival	Alive or dead of other cause	Alive or dead due to cancer	Active follow-up	One primary only	8140	Well differentiated; Grade I	Blank(s)	No radiation and/or cancer-directed surgery	No/Unknown	None/Unknown	Surgery performed	C54.9-Corpus uteri	Alive	0302	4504	1856	607	598	1801	8140	Central counties of metropolitan areas ge 1 million pop	302	1991	49	White	C54.9-Corpus uteri	1	0	0	0
Rural	Yes	Cervical cancer	45	White	Female	1989	Single (never married)	Hospital inpatient/outpatient or clinic	01233324	Blank(s)	04080	Counties in metropolitan areas ge 1 million pop	Blank(s)	Blank(s)	Blank(s)	Blank(s)	Blank(s)	Blank(s)	Complete dates are available and there are more than 0 days of survival	Dead (attributable to this cancer dx)	Alive or dead due to cancer	Active follow-up	One primary only	8140	Moderately differentiated; Grade II	Blank(s)	Radiation prior to surgery	No/Unknown	Combination of beam with implants or isotopes	Surgery performed	C53.0-Endocervix	Dead	0053	4504	1856	607	598	1801	8140	Central counties of metropolitan areas ge 1 million pop	53	1989	45	White	C53.0-Endocervix	1	0	1	1
Rural	Yes	Endometrial cancer	82	White	Female	1990	Widowed	Hospital inpatient/outpatient or clinic	01233359	Blank(s)	03836	Counties in metropolitan areas ge 1 million pop	Blank(s)	Blank(s)	Blank(s)	Blank(s)	Blank(s)	Blank(s)	Complete dates are available and there are more than 0 days of survival	Alive or dead of other cause	Dead (attributable to causes other than this cancer dx)	Active follow-up	One primary only	8560	Poorly differentiated; Grade III	Blank(s)	Radiation after surgery	No/Unknown	Beam radiation	Surgery performed	C54.9-Corpus uteri	Dead	0089	5165	1353	500	345	1332	8560	Central counties of metropolitan areas ge 1 million pop	89	1990	82	White	C54.9-Corpus uteri	1	0	2	1
Rural	Yes	Ovarian cancer	27	Black	Female	1991	Married (including common law)	Hospital inpatient/outpatient or clinic	01233448	Blank(s)	04080	Counties in metropolitan areas ge 1 million pop	Blank(s)	Blank(s)	Blank(s)	Blank(s)	Blank(s)	Blank(s)	Complete dates are available and there are more than 0 days of survival	Alive or dead of other cause	Alive or dead due to cancer	Active follow-up	One primary only	9080	Poorly differentiated; Grade III	Blank(s)	No radiation and/or cancer-directed surgery	Yes	None/Unknown	Surgery performed	C56.9-Ovary	Alive	0304	4504	1856	607	598	1801	9080	Central counties of metropolitan areas ge 1 million pop	304	1991	27	Black	C56.9-Ovary	1	0	0	0
Rural	Yes	Endometrial cancer	69	White	Female	1990	Widowed	Hospital inpatient/outpatient or clinic	01233482	Blank(s)	04080	Counties in metropolitan areas ge 1 million pop	Blank(s)	Blank(s)	Blank(s)	Blank(s)	Blank(s)	Blank(s)	Complete dates are available and there are more than 0 days of survival	Alive or dead of other cause	Dead (attributable to causes other than this cancer dx)	Active follow-up	One primary only	8140	Well differentiated; Grade I	Blank(s)	Radiation after surgery	No/Unknown	Beam radiation	Surgery performed	C54.9-Corpus uteri	Dead	0202	4504	1856	607	598	1801	8140	Central counties of metropolitan areas ge 1 million pop	202	1990	69	White	C54.9-Corpus uteri	1	0	2	1
Rural	Yes	Cervical cancer	44	Black	Female	1990	Separated	Hospital inpatient/outpatient or clinic	01233544	Blank(s)	04080	Counties in metropolitan areas ge 1 million pop	Blank(s)	Blank(s)	Blank(s)	Blank(s)	Blank(s)	Blank(s)	Complete dates are available and there are more than 0 days of survival	Dead (attributable to this cancer dx)	Alive or dead due to cancer	Active follow-up	One primary only	8140	Poorly differentiated; Grade III	Blank(s)	No radiation and/or cancer-directed surgery	No/Unknown	None/Unknown	Surgery performed	C53.9-Cervix uteri	Dead	0018	4504	1856	607	598	1801	8140	Central counties of metropolitan areas ge 1 million pop	18	1990	44	Black	C53.9-Cervix uteri	1	0	1	1
Rural	Yes	Endometrial cancer	59	White	Female	1990	Married (including common law)	Hospital inpatient/outpatient or clinic	01233644	Blank(s)	05397	Counties in metropolitan areas ge 1 million pop	Blank(s)	Blank(s)	Blank(s)	Blank(s)	Blank(s)	Blank(s)	Complete dates are available and there are more than 0 days of survival	Dead (attributable to this cancer dx)	Alive or dead due to cancer	Active follow-up	One primary only	8570	Well differentiated; Grade I	Blank(s)	No radiation and/or cancer-directed surgery	No/Unknown	None/Unknown	Surgery performed	C54.9-Corpus uteri	Dead	0246	5916	805	340	258	1325	8570	Central counties of metropolitan areas ge 1 million pop	246	1990	59	White	C54.9-Corpus uteri	1	0	1	1
Rural	Yes	Endometrial cancer	42	White	Female	1990	Married (including common law)	Hospital inpatient/outpatient or clinic	01233673	Blank(s)	04080	Counties in metropolitan areas ge 1 million pop	Blank(s)	Blank(s)	Blank(s)	Blank(s)	Blank(s)	Blank(s)	Complete dates are available and there are more than 0 days of survival	Alive or dead of other cause	Alive or dead due to cancer	Active follow-up	One primary only	8140	Well differentiated; Grade I	Blank(s)	No radiation and/or cancer-directed surgery	No/Unknown	None/Unknown	Surgery performed	C54.9-Corpus uteri	Alive	0321	4504	1856	607	598	1801	8140	Central counties of metropolitan areas ge 1 million pop	321	1990	42	White	C54.9-Corpus uteri	1	0	0	0
Rural	Yes	Ovarian cancer	70	Black	Female	1991	Married (including common law)	Hospital inpatient/outpatient or clinic	01233716	Blank(s)	04080	Counties in metropolitan areas ge 1 million pop	Blank(s)	Blank(s)	Blank(s)	Blank(s)	Blank(s)	Blank(s)	Complete dates are available and there are more than 0 days of survival	Dead (attributable to this cancer dx)	Alive or dead due to cancer	Active follow-up	One primary only	8460	Poorly differentiated; Grade III	Blank(s)	No radiation and/or cancer-directed surgery	No/Unknown	None/Unknown	Surgery performed	C56.9-Ovary	Dead	0032	4504	1856	607	598	1801	8460	Central counties of metropolitan areas ge 1 million pop	32	1991	70	Black	C56.9-Ovary	1	0	1	1
Rural	Yes	Endometrial cancer	67	White	Female	1990	Divorced	Hospital inpatient/outpatient or clinic	01234006	Blank(s)	03836	Counties in metropolitan areas ge 1 million pop	Blank(s)	Blank(s)	Blank(s)	Blank(s)	Blank(s)	Blank(s)	Complete dates are available and there are more than 0 days of survival	Alive or dead of other cause	Dead (attributable to causes other than this cancer dx)	Active follow-up	One primary only	8140	Well differentiated; Grade I	Blank(s)	No radiation and/or cancer-directed surgery	No/Unknown	None/Unknown	Surgery performed	C54.9-Corpus uteri	Dead	0138	5165	1353	500	345	1332	8140	Central counties of metropolitan areas ge 1 million pop	138	1990	67	White	C54.9-Corpus uteri	1	0	2	1
Rural	Yes	Endometrial cancer	77	White	Female	1991	Widowed	Hospital inpatient/outpatient or clinic	01234011	Blank(s)	04080	Counties in metropolitan areas ge 1 million pop	Blank(s)	Blank(s)	Blank(s)	Blank(s)	Blank(s)	Blank(s)	Complete dates are available and there are more than 0 days of survival	Dead (attributable to this cancer dx)	Alive or dead due to cancer	Active follow-up	One primary only	8460	Poorly differentiated; Grade III	Blank(s)	Radiation after surgery	No/Unknown	Beam radiation	Surgery performed	C54.9-Corpus uteri	Dead	0019	4504	1856	607	598	1801	8460	Central counties of metropolitan areas ge 1 million pop	19	1991	77	White	C54.9-Corpus uteri	1	0	1	1
Rural	Yes	Endometrial cancer	65	Chinese	Female	1990	Divorced	Hospital inpatient/outpatient or clinic	01234031	Blank(s)	05137	Counties in metropolitan areas ge 1 million pop	Blank(s)	Blank(s)	Blank(s)	Blank(s)	Blank(s)	Blank(s)	Complete dates are available and there are more than 0 days of survival	Dead (attributable to this cancer dx)	Alive or dead due to cancer	Active follow-up	One primary only	8310	Poorly differentiated; Grade III	Blank(s)	Radiation after surgery	No/Unknown	Beam radiation	Surgery performed	C54.9-Corpus uteri	Dead	0025	4056	2198	627	1226	3398	8310	Central counties of metropolitan areas ge 1 million pop	25	1990	65	Other	C54.9-Corpus uteri	1	0	1	1
Rural	Not Performed	Ovarian cancer	82	White	Female	1991	Widowed	Hospital inpatient/outpatient or clinic	01234038	Blank(s)	05137	Counties in metropolitan areas ge 1 million pop	Blank(s)	Blank(s)	Blank(s)	Blank(s)	Blank(s)	Blank(s)	Complete dates are available and there are more than 0 days of survival	Dead (attributable to this cancer dx)	Alive or dead due to cancer	Active follow-up	One primary only	8020	Undifferentiated; anaplastic; Grade IV	Blank(s)	No radiation and/or cancer-directed surgery	Yes	None/Unknown	Not recommended	C56.9-Ovary	Dead	0011	4056	2198	627	1226	3398	8020	Central counties of metropolitan areas ge 1 million pop	11	1991	82	White	C56.9-Ovary	1	0	1	1
Rural	Yes	Endometrial cancer	69	White	Female	1990	Married (including common law)	Hospital inpatient/outpatient or clinic	01234091	Blank(s)	04080	Counties in metropolitan areas ge 1 million pop	Blank(s)	Blank(s)	Blank(s)	Blank(s)	Blank(s)	Blank(s)	Complete dates are available and there are more than 0 days of survival	Alive or dead of other cause	Dead (attributable to causes other than this cancer dx)	Active follow-up	One primary only	8140	Well differentiated; Grade I	Blank(s)	No radiation and/or cancer-directed surgery	No/Unknown	None/Unknown	Surgery performed	C54.9-Corpus uteri	Dead	0204	4504	1856	607	598	1801	8140	Central counties of metropolitan areas ge 1 million pop	204	1990	69	White	C54.9-Corpus uteri	1	0	2	1
Rural	Not Performed	Cervical cancer	87	White	Female	1991	Widowed	Hospital inpatient/outpatient or clinic	01234128	Blank(s)	04080	Counties in metropolitan areas ge 1 million pop	Blank(s)	Blank(s)	Blank(s)	Blank(s)	Blank(s)	Blank(s)	Complete dates are available and there are more than 0 days of survival	Alive or dead of other cause	Dead (attributable to causes other than this cancer dx)	Active follow-up	One primary only	8070	Poorly differentiated; Grade III	Blank(s)	No radiation and/or cancer-directed surgery	Yes	Beam radiation	Not recommended	C53.9-Cervix uteri	Dead	0008	4504	1856	607	598	1801	8070	Central counties of metropolitan areas ge 1 million pop	8	1991	87	White	C53.9-Cervix uteri	1	0	2	1
Rural	Yes	Endometrial cancer	64	Black	Female	1988	Widowed	Hospital inpatient/outpatient or clinic	01234160	Blank(s)	03836	Counties in metropolitan areas ge 1 million pop	Blank(s)	Blank(s)	Blank(s)	Blank(s)	Blank(s)	Blank(s)	Complete dates are available and there are more than 0 days of survival	Alive or dead of other cause	Dead (attributable to causes other than this cancer dx)	Active follow-up	One primary only	8930	Undifferentiated; anaplastic; Grade IV	Blank(s)	No radiation and/or cancer-directed surgery	No/Unknown	None/Unknown	Surgery performed	C54.9-Corpus uteri	Dead	0027	5165	1353	500	345	1332	8930	Central counties of metropolitan areas ge 1 million pop	27	1988	64	Black	C54.9-Corpus uteri	1	0	2	1
Rural	Yes	Endometrial cancer	76	White	Female	1990	Single (never married)	Hospital inpatient/outpatient or clinic	01234250	Blank(s)	04390	Counties in metropolitan areas ge 1 million pop	Blank(s)	Blank(s)	Blank(s)	Blank(s)	Blank(s)	Blank(s)	Complete dates are available and there are more than 0 days of survival	Alive or dead of other cause	Dead (attributable to causes other than this cancer dx)	Active follow-up	One primary only	8140	Moderately differentiated; Grade II	Blank(s)	Radiation after surgery	No/Unknown	Beam radiation	Surgery performed	C54.9-Corpus uteri	Dead	0083	5343	1589	420	613	2536	8140	Central counties of metropolitan areas ge 1 million pop	83	1990	76	White	C54.9-Corpus uteri	1	0	2	1
Rural	Yes	Endometrial cancer	48	White	Female	1989	Divorced	Hospital inpatient/outpatient or clinic	01234260	Blank(s)	04080	Counties in metropolitan areas ge 1 million pop	Blank(s)	Blank(s)	Blank(s)	Blank(s)	Blank(s)	Blank(s)	Complete dates are available and there are more than 0 days of survival	Alive or dead of other cause	Alive or dead due to cancer	Active follow-up	One primary only	8140	Well differentiated; Grade I	Blank(s)	No radiation and/or cancer-directed surgery	No/Unknown	None/Unknown	Surgery performed	C54.9-Corpus uteri	Alive	0332	4504	1856	607	598	1801	8140	Central counties of metropolitan areas ge 1 million pop	332	1989	48	White	C54.9-Corpus uteri	1	0	0	0
Rural	Yes	Ovarian cancer	44	White	Female	1991	Divorced	Hospital inpatient/outpatient or clinic	01234316	Blank(s)	05397	Counties in metropolitan areas ge 1 million pop	Blank(s)	Blank(s)	Blank(s)	Blank(s)	Blank(s)	Blank(s)	Complete dates are available and there are more than 0 days of survival	Dead (attributable to this cancer dx)	Alive or dead due to cancer	Active follow-up	One primary only	8460	Undifferentiated; anaplastic; Grade IV	Blank(s)	No radiation and/or cancer-directed surgery	Yes	None/Unknown	Surgery performed	C56.9-Ovary	Dead	0009	5916	805	340	258	1325	8460	Central counties of metropolitan areas ge 1 million pop	9	1991	44	White	C56.9-Ovary	1	0	1	1
Rural	Not Performed	Endometrial cancer	82	White	Female	1991	Married (including common law)	Hospital inpatient/outpatient or clinic	01234338	Blank(s)	05137	Counties in metropolitan areas ge 1 million pop	Blank(s)	Blank(s)	Blank(s)	Blank(s)	Blank(s)	Blank(s)	Complete dates are available and there are more than 0 days of survival	Dead (attributable to this cancer dx)	Alive or dead due to cancer	Active follow-up	One primary only	8950	Undifferentiated; anaplastic; Grade IV	Blank(s)	No radiation and/or cancer-directed surgery	Yes	None/Unknown	Not recommended	C54.9-Corpus uteri	Dead	0002	4056	2198	627	1226	3398	8950	Central counties of metropolitan areas ge 1 million pop	2	1991	82	White	C54.9-Corpus uteri	1	0	1	1
Rural	Yes	Endometrial cancer	82	White	Female	1988	Widowed	Hospital inpatient/outpatient or clinic	01234382	Blank(s)	05137	Counties in metropolitan areas ge 1 million pop	Blank(s)	Blank(s)	Blank(s)	Blank(s)	Blank(s)	Blank(s)	Complete dates are available and there are more than 0 days of survival	Dead (attributable to this cancer dx)	Alive or dead due to cancer	Active follow-up	One primary only	8140	Well differentiated; Grade I	Blank(s)	No radiation and/or cancer-directed surgery	No/Unknown	None/Unknown	Surgery performed	C54.9-Corpus uteri	Dead	0063	4056	2198	627	1226	3398	8140	Central counties of metropolitan areas ge 1 million pop	63	1988	82	White	C54.9-Corpus uteri	1	0	1	1
Rural	Yes	Endometrial cancer	71	White	Female	1991	Married (including common law)	Hospital inpatient/outpatient or clinic	01234499	Blank(s)	04080	Counties in metropolitan areas ge 1 million pop	Blank(s)	Blank(s)	Blank(s)	Blank(s)	Blank(s)	Blank(s)	Complete dates are available and there are more than 0 days of survival	Dead (attributable to this cancer dx)	Alive or dead due to cancer	Active follow-up	One primary only	8380	Poorly differentiated; Grade III	Blank(s)	No radiation and/or cancer-directed surgery	No/Unknown	None/Unknown	Surgery performed	C54.9-Corpus uteri	Dead	0248	4504	1856	607	598	1801	8380	Central counties of metropolitan areas ge 1 million pop	248	1991	71	White	C54.9-Corpus uteri	1	0	1	1
Rural	Yes	Ovarian cancer	46	White	Female	1990	Single (never married)	Hospital inpatient/outpatient or clinic	01234538	Blank(s)	05137	Counties in metropolitan areas ge 1 million pop	Blank(s)	Blank(s)	Blank(s)	Blank(s)	Blank(s)	Blank(s)	Complete dates are available and there are more than 0 days of survival	Alive or dead of other cause	Alive or dead due to cancer	Active follow-up	One primary only	8380	Poorly differentiated; Grade III	Blank(s)	No radiation and/or cancer-directed surgery	Yes	None/Unknown	Surgery performed	C56.9-Ovary	Alive	0316	4056	2198	627	1226	3398	8380	Central counties of metropolitan areas ge 1 million pop	316	1990	46	White	C56.9-Ovary	1	0	0	0
Rural	Not Performed	Cervical cancer	61	Chinese	Female	1991	Divorced	Hospital inpatient/outpatient or clinic	01234569	Blank(s)	05137	Counties in metropolitan areas ge 1 million pop	Blank(s)	Blank(s)	Blank(s)	Blank(s)	Blank(s)	Blank(s)	Complete dates are available and there are more than 0 days of survival	Dead (attributable to this cancer dx)	Alive or dead due to cancer	Active follow-up	One primary only	8070	Poorly differentiated; Grade III	Blank(s)	No radiation and/or cancer-directed surgery	No/Unknown	Combination of beam with implants or isotopes	Not recommended	C53.9-Cervix uteri	Dead	0022	4056	2198	627	1226	3398	8070	Central counties of metropolitan areas ge 1 million pop	22	1991	61	Other	C53.9-Cervix uteri	1	0	1	1
Rural	Yes	Endometrial cancer	59	White	Female	1991	Single (never married)	Hospital inpatient/outpatient or clinic	01234716	Blank(s)	03836	Counties in metropolitan areas ge 1 million pop	Blank(s)	Blank(s)	Blank(s)	Blank(s)	Blank(s)	Blank(s)	Complete dates are available and there are more than 0 days of survival	Alive or dead of other cause	Dead (attributable to causes other than this cancer dx)	Active follow-up	One primary only	8380	Poorly differentiated; Grade III	Blank(s)	Radiation after surgery	No/Unknown	Beam radiation	Surgery performed	C54.9-Corpus uteri	Dead	0120	5165	1353	500	345	1332	8380	Central counties of metropolitan areas ge 1 million pop	120	1991	59	White	C54.9-Corpus uteri	1	0	2	1
Rural	Yes	Endometrial cancer	72	White	Female	1991	Single (never married)	Hospital inpatient/outpatient or clinic	01234847	Blank(s)	05137	Counties in metropolitan areas ge 1 million pop	Blank(s)	Blank(s)	Blank(s)	Blank(s)	Blank(s)	Blank(s)	Complete dates are available and there are more than 0 days of survival	Dead (attributable to this cancer dx)	Alive or dead due to cancer	Active follow-up	One primary only	8140	Well differentiated; Grade I	Blank(s)	Radiation after surgery	No/Unknown	Beam radiation	Surgery performed	C54.9-Corpus uteri	Dead	0084	4056	2198	627	1226	3398	8140	Central counties of metropolitan areas ge 1 million pop	84	1991	72	White	C54.9-Corpus uteri	1	0	1	1
Rural	Yes	Endometrial cancer	51	White	Female	1989	Divorced	Hospital inpatient/outpatient or clinic	01234904	Blank(s)	05137	Counties in metropolitan areas ge 1 million pop	Blank(s)	Blank(s)	Blank(s)	Blank(s)	Blank(s)	Blank(s)	Complete dates are available and there are more than 0 days of survival	Alive or dead of other cause	Dead (attributable to causes other than this cancer dx)	Active follow-up	One primary only	8140	Moderately differentiated; Grade II	Blank(s)	No radiation and/or cancer-directed surgery	No/Unknown	None/Unknown	Surgery performed	C54.9-Corpus uteri	Dead	0250	4056	2198	627	1226	3398	8140	Central counties of metropolitan areas ge 1 million pop	250	1989	51	White	C54.9-Corpus uteri	1	0	2	1
Rural	Yes	Endometrial cancer	64	White	Female	1990	Widowed	Hospital inpatient/outpatient or clinic	01234920	Blank(s)	03836	Counties in metropolitan areas ge 1 million pop	Blank(s)	Blank(s)	Blank(s)	Blank(s)	Blank(s)	Blank(s)	Complete dates are available and there are more than 0 days of survival	Alive or dead of other cause	Dead (attributable to causes other than this cancer dx)	Active follow-up	One primary only	8140	Moderately differentiated; Grade II	Blank(s)	No radiation and/or cancer-directed surgery	No/Unknown	None/Unknown	Surgery performed	C54.9-Corpus uteri	Dead	0147	5165	1353	500	345	1332	8140	Central counties of metropolitan areas ge 1 million pop	147	1990	64	White	C54.9-Corpus uteri	1	0	2	1
Rural	Not Performed	Endometrial cancer	70	White	Female	1991	Married (including common law)	Hospital inpatient/outpatient or clinic	01234943	Blank(s)	05137	Counties in metropolitan areas ge 1 million pop	Blank(s)	Blank(s)	Blank(s)	Blank(s)	Blank(s)	Blank(s)	Complete dates are available and there are more than 0 days of survival	Alive or dead of other cause	Dead (attributable to causes other than this cancer dx)	Active follow-up	One primary only	8140	Well differentiated; Grade I	Blank(s)	No radiation and/or cancer-directed surgery	No/Unknown	None/Unknown	Not recommended, contraindicated due to other cond; autopsy only (1973-2002)	C54.9-Corpus uteri	Dead	0027	4056	2198	627	1226	3398	8140	Central counties of metropolitan areas ge 1 million pop	27	1991	70	White	C54.9-Corpus uteri	1	0	2	1
Rural	Yes	Endometrial cancer	66	White	Female	1988	Widowed	Hospital inpatient/outpatient or clinic	01235023	Blank(s)	04390	Counties in metropolitan areas ge 1 million pop	Blank(s)	Blank(s)	Blank(s)	Blank(s)	Blank(s)	Blank(s)	Complete dates are available and there are more than 0 days of survival	Alive or dead of other cause	Dead (attributable to causes other than this cancer dx)	Active follow-up	One primary only	8140	Moderately differentiated; Grade II	Blank(s)	Radiation after surgery	No/Unknown	Beam radiation	Surgery performed	C54.9-Corpus uteri	Dead	0133	5343	1589	420	613	2536	8140	Central counties of metropolitan areas ge 1 million pop	133	1988	66	White	C54.9-Corpus uteri	1	0	2	1
Rural	Yes	Endometrial cancer	62	Black	Female	1989	Separated	Hospital inpatient/outpatient or clinic	01235077	Blank(s)	05137	Counties in metropolitan areas ge 1 million pop	Blank(s)	Blank(s)	Blank(s)	Blank(s)	Blank(s)	Blank(s)	Complete dates are available and there are more than 0 days of survival	Dead (attributable to this cancer dx)	Alive or dead due to cancer	Active follow-up	One primary only	8570	Moderately differentiated; Grade II	Blank(s)	No radiation and/or cancer-directed surgery	No/Unknown	None/Unknown	Surgery performed	C54.9-Corpus uteri	Dead	0042	4056	2198	627	1226	3398	8570	Central counties of metropolitan areas ge 1 million pop	42	1989	62	Black	C54.9-Corpus uteri	1	0	1	1
Rural	Yes	Endometrial cancer	77	White	Female	1991	Widowed	Hospital inpatient/outpatient or clinic	01235114	Blank(s)	05137	Counties in metropolitan areas ge 1 million pop	Blank(s)	Blank(s)	Blank(s)	Blank(s)	Blank(s)	Blank(s)	Complete dates are available and there are more than 0 days of survival	Alive or dead of other cause	Dead (attributable to causes other than this cancer dx)	Active follow-up	One primary only	8140	Moderately differentiated; Grade II	Blank(s)	No radiation and/or cancer-directed surgery	No/Unknown	None/Unknown	Surgery performed	C54.9-Corpus uteri	Dead	0078	4056	2198	627	1226	3398	8140	Central counties of metropolitan areas ge 1 million pop	78	1991	77	White	C54.9-Corpus uteri	1	0	2	1
Rural	Yes	Ovarian cancer	47	White	Female	1991	Married (including common law)	Hospital inpatient/outpatient or clinic	01235118	Blank(s)	03836	Counties in metropolitan areas ge 1 million pop	Blank(s)	Blank(s)	Blank(s)	Blank(s)	Blank(s)	Blank(s)	Complete dates are available and there are more than 0 days of survival	Alive or dead of other cause	Alive or dead due to cancer	Active follow-up	One primary only	8441	Moderately differentiated; Grade II	Blank(s)	No radiation and/or cancer-directed surgery	Yes	None/Unknown	Surgery performed	C56.9-Ovary	Alive	0302	5165	1353	500	345	1332	8441	Central counties of metropolitan areas ge 1 million pop	302	1991	47	White	C56.9-Ovary	1	0	0	0
Rural	Yes	Endometrial cancer	65	White	Female	1991	Married (including common law)	Hospital inpatient/outpatient or clinic	01235142	Blank(s)	05397	Counties in metropolitan areas ge 1 million pop	Blank(s)	Blank(s)	Blank(s)	Blank(s)	Blank(s)	Blank(s)	Complete dates are available and there are more than 0 days of survival	Alive or dead of other cause	Alive or dead due to cancer	Active follow-up	One primary only	8140	Moderately differentiated; Grade II	Blank(s)	No radiation and/or cancer-directed surgery	No/Unknown	None/Unknown	Surgery performed	C54.9-Corpus uteri	Alive	0301	5916	805	340	258	1325	8140	Central counties of metropolitan areas ge 1 million pop	301	1991	65	White	C54.9-Corpus uteri	1	0	0	0
Rural	Yes	Endometrial cancer	60	Black	Female	1989	Separated	Hospital inpatient/outpatient or clinic	01235172	Blank(s)	04080	Counties in metropolitan areas ge 1 million pop	Blank(s)	Blank(s)	Blank(s)	Blank(s)	Blank(s)	Blank(s)	Complete dates are available and there are more than 0 days of survival	Alive or dead of other cause	Dead (attributable to causes other than this cancer dx)	Active follow-up	One primary only	8140	Moderately differentiated; Grade II	Blank(s)	No radiation and/or cancer-directed surgery	No/Unknown	None/Unknown	Surgery performed	C54.9-Corpus uteri	Dead	0291	4504	1856	607	598	1801	8140	Central counties of metropolitan areas ge 1 million pop	291	1989	60	Black	C54.9-Corpus uteri	1	0	2	1
Rural	Yes	Ovarian cancer	54	Black	Female	1990	Single (never married)	Hospital inpatient/outpatient or clinic	01235218	Blank(s)	04080	Counties in metropolitan areas ge 1 million pop	Blank(s)	Blank(s)	Blank(s)	Blank(s)	Blank(s)	Blank(s)	Complete dates are available and there are more than 0 days of survival	Dead (attributable to this cancer dx)	Alive or dead due to cancer	Active follow-up	One primary only	8380	Poorly differentiated; Grade III	Blank(s)	No radiation and/or cancer-directed surgery	Yes	None/Unknown	Surgery performed	C56.9-Ovary	Dead	0030	4504	1856	607	598	1801	8380	Central counties of metropolitan areas ge 1 million pop	30	1990	54	Black	C56.9-Ovary	1	0	1	1
Rural	Not Performed	Cervical cancer	68	White	Female	1991	Divorced	Hospital inpatient/outpatient or clinic	01235320	Blank(s)	05137	Counties in metropolitan areas ge 1 million pop	Blank(s)	Blank(s)	Blank(s)	Blank(s)	Blank(s)	Blank(s)	Complete dates are available and there are more than 0 days of survival	Dead (attributable to this cancer dx)	Alive or dead due to cancer	Active follow-up	One primary only	8570	Moderately differentiated; Grade II	Blank(s)	No radiation and/or cancer-directed surgery	No/Unknown	Combination of beam with implants or isotopes	Not recommended	C53.0-Endocervix	Dead	0094	4056	2198	627	1226	3398	8570	Central counties of metropolitan areas ge 1 million pop	94	1991	68	White	C53.0-Endocervix	1	0	1	1
Rural	Yes	Cervical cancer	39	White	Female	1991	Single (never married)	Hospital inpatient/outpatient or clinic	01235402	Blank(s)	05397	Counties in metropolitan areas ge 1 million pop	Blank(s)	Blank(s)	Blank(s)	Blank(s)	Blank(s)	Blank(s)	Complete dates are available and there are more than 0 days of survival	Dead (attributable to this cancer dx)	Alive or dead due to cancer	Active follow-up	One primary only	8560	Poorly differentiated; Grade III	Blank(s)	Radiation after surgery	No/Unknown	Combination of beam with implants or isotopes	Surgery performed	C53.9-Cervix uteri	Dead	0007	5916	805	340	258	1325	8560	Central counties of metropolitan areas ge 1 million pop	7	1991	39	White	C53.9-Cervix uteri	1	0	1	1
Rural	Yes	Ovarian cancer	39	White	Female	1991	Single (never married)	Hospital inpatient/outpatient or clinic	01235467	Blank(s)	05137	Counties in metropolitan areas ge 1 million pop	Blank(s)	Blank(s)	Blank(s)	Blank(s)	Blank(s)	Blank(s)	Complete dates are available and there are more than 0 days of survival	Alive or dead of other cause	Alive or dead due to cancer	Active follow-up	One primary only	8310	Poorly differentiated; Grade III	Blank(s)	No radiation and/or cancer-directed surgery	Yes	None/Unknown	Surgery performed	C56.9-Ovary	Alive	0308	4056	2198	627	1226	3398	8310	Central counties of metropolitan areas ge 1 million pop	308	1991	39	White	C56.9-Ovary	1	0	0	0
Rural	Not Performed	Ovarian cancer	66	White	Female	1990	Married (including common law)	Hospital inpatient/outpatient or clinic	01235483	Blank(s)	04080	Counties in metropolitan areas ge 1 million pop	Blank(s)	Blank(s)	Blank(s)	Blank(s)	Blank(s)	Blank(s)	Complete dates are available and there are more than 0 days of survival	Dead (attributable to this cancer dx)	Alive or dead due to cancer	Active follow-up	One primary only	8140	Poorly differentiated; Grade III	Blank(s)	No radiation and/or cancer-directed surgery	Yes	None/Unknown	Not recommended	C56.9-Ovary	Dead	0024	4504	1856	607	598	1801	8140	Central counties of metropolitan areas ge 1 million pop	24	1990	66	White	C56.9-Ovary	1	0	1	1
[truncated: 207,528+ more rows]
[truncated: 6 more columns]
